# Supplementary material for: Benchmarking microbial DNA enrichment protocols from human intestinal biopsies
Source: Front Genet. 2023 Apr 26;14:1184473. doi: 10.3389/fgene.2023.1184473 (PMC10169731; doi:10.3389/fgene.2023.1184473)
Supplement: Supplementary file 1 [file Table2.XLSX]

## Sheet: significant_results
Supplementary Table 2. Microbial differences between Host Depletion kits and AllPrep DNA extraction kit. Taxonomy comparisons between grous were done with MaAsLin2 pipeline. Comparison Part 1 is the 4 extraction kits compared to AllPrep and Part2 the lab-optimized kits were compared to AllPrep kit.
Bacteria	Comparison	Significantly Changing Group Compared to All Prep	Coeefficient	Standard Deviation	N	N.not.0	p-value	q-value
Actinobacteria.10	Part1	HostZero	0.668296	0.0969762	43	30	3.95814e-08	2.53204e-07
Actinobacteria.10	Part1	QiagenMicrobiome	0.569122	0.0969762	43	30	9.45669e-07	3.90392e-06
Actinobacteria.10	Part1	NEBNext	0.343712	0.105574	43	30	0.0024231	0.00493822
Actinobacteria.c_Actinobacteria.11	Part1	HostZero	0.628731	0.0872886	43	30	1.52362e-08	1.44296e-07
Actinobacteria.c_Actinobacteria.11	Part1	QiagenMicrobiome	0.558739	0.0872886	43	30	1.80211e-07	9.06685e-07
Actinobacteria.c_Actinobacteria.11	Part1	NEBNext	0.343825	0.0950278	43	30	0.000881367	0.00202714
Actinobacteria.c_Actinobacteria.o_Corynebacteriales.45	Part1	QiagenMicrobiome	0.186739	0.0245289	43	24	3.69956e-09	3.97086e-08
Actinobacteria.c_Actinobacteria.o_Corynebacteriales.45	Part1	HostZero	0.180627	0.0253229	43	24	1.62651e-08	1.45483e-07
Actinobacteria.c_Actinobacteria.o_Corynebacteriales.45	Part1	NEBNext	0.142635	0.0275681	43	24	7.70238e-06	2.58351e-05
Actinobacteria.c_Actinobacteria.o_Micrococcales.32	Part1	HostZero	0.317685	0.0464652	43	24	4.089e-08	2.53204e-07
Actinobacteria.c_Actinobacteria.o_Micrococcales.32	Part1	QiagenMicrobiome	0.269724	0.0450082	43	24	5.824e-07	2.60462e-06
Actinobacteria.c_Actinobacteria.o_Micrococcales.32	Part1	NEBNext	0.208395	0.0505849	43	24	0.000197649	0.000505103
Actinobacteria.c_Actinobacteria.o_Micrococcales.f_Micrococcaceae.37	Part1	HostZero	0.297809	0.0435016	43	24	3.97721e-08	2.53204e-07
Actinobacteria.c_Actinobacteria.o_Micrococcales.f_Micrococcaceae.37	Part1	QiagenMicrobiome	0.249613	0.0421376	43	24	7.24311e-07	3.15173e-06
Actinobacteria.c_Actinobacteria.o_Micrococcales.f_Micrococcaceae.37	Part1	NEBNext	0.195745	0.0473585	43	24	0.000189787	0.000492834
Actinobacteria.c_Actinobacteria.o_Micrococcales.f_Micrococcaceae.g_Micrococcus.43	Part1	HostZero	0.285341	0.0423605	43	24	5.60988e-08	3.22568e-07
Actinobacteria.c_Actinobacteria.o_Micrococcales.f_Micrococcaceae.g_Micrococcus.43	Part1	QiagenMicrobiome	0.226979	0.0410323	43	24	2.4982e-06	9.57643e-06
Actinobacteria.c_Actinobacteria.o_Micrococcales.f_Micrococcaceae.g_Micrococcus.43	Part1	NEBNext	0.188876	0.0461163	43	24	0.000212397	0.000526091
Actinobacteria.c_Actinobacteria.o_Micrococcales.f_Micrococcaceae.g_Micrococcus.s_Micrococcus_luteus.44	Part1	HostZero	0.285341	0.0423605	43	24	5.60988e-08	3.22568e-07
Actinobacteria.c_Actinobacteria.o_Micrococcales.f_Micrococcaceae.g_Micrococcus.s_Micrococcus_luteus.44	Part1	QiagenMicrobiome	0.226979	0.0410323	43	24	2.4982e-06	9.57643e-06
Actinobacteria.c_Actinobacteria.o_Micrococcales.f_Micrococcaceae.g_Micrococcus.s_Micrococcus_luteus.44	Part1	NEBNext	0.188876	0.0461163	43	24	0.000212397	0.000526091
Actinobacteria.c_Actinobacteria.o_Propionibacteriales.22	Part1	HostZero	0.448005	0.0575573	43	24	2.19697e-09	2.94761e-08
Actinobacteria.c_Actinobacteria.o_Propionibacteriales.22	Part1	QiagenMicrobiome	0.27205	0.0557525	43	24	1.9325e-05	5.55593e-05
Actinobacteria.c_Actinobacteria.o_Propionibacteriales.22	Part1	NEBNext	0.212887	0.0626605	43	24	0.00160788	0.00336192
Actinobacteria.c_Actinobacteria.o_Propionibacteriales.f_Propionibacteriaceae.23	Part1	HostZero	0.437852	0.0565942	43	24	2.53487e-09	3.13933e-08
Actinobacteria.c_Actinobacteria.o_Propionibacteriales.f_Propionibacteriaceae.23	Part1	QiagenMicrobiome	0.27205	0.0548196	43	24	1.49189e-05	4.52951e-05
Actinobacteria.c_Actinobacteria.o_Propionibacteriales.f_Propionibacteriaceae.23	Part1	NEBNext	0.210168	0.0616119	43	24	0.00154747	0.00327819
Actinobacteria.c_Actinobacteria.o_Propionibacteriales.f_Propionibacteriaceae.g_Cutibacterium.24	Part1	HostZero	0.43043	0.0551247	43	24	2.03802e-09	2.94761e-08
Actinobacteria.c_Actinobacteria.o_Propionibacteriales.f_Propionibacteriaceae.g_Cutibacterium.24	Part1	QiagenMicrobiome	0.268115	0.0533962	43	24	1.24244e-05	3.84677e-05
Actinobacteria.c_Actinobacteria.o_Propionibacteriales.f_Propionibacteriaceae.g_Cutibacterium.24	Part1	NEBNext	0.210168	0.0600121	43	24	0.00119795	0.00264205
Actinobacteria.c_Actinobacteria.o_Propionibacteriales.f_Propionibacteriaceae.g_Cutibacterium.s_Cutibacterium_acnes.25	Part1	HostZero	0.424829	0.0557867	43	24	3.67449e-09	3.97086e-08
Actinobacteria.c_Actinobacteria.o_Propionibacteriales.f_Propionibacteriaceae.g_Cutibacterium.s_Cutibacterium_acnes.25	Part1	QiagenMicrobiome	0.264212	0.0540375	43	24	1.87424e-05	5.48641e-05
Actinobacteria.c_Actinobacteria.o_Propionibacteriales.f_Propionibacteriaceae.g_Cutibacterium.s_Cutibacterium_acnes.25	Part1	NEBNext	0.210168	0.0607329	43	24	0.0013471	0.00293084
Firmicutes.1	Part1	QiagenMicrobiome	0.785202	0.131451	43	43	5.18571e-06	1.77638e-05
Firmicutes.1	Part1	HostZero	0.33217	0.112101	43	43	0.00718196	0.0134453
Firmicutes.c_Bacilli.2	Part1	QiagenMicrobiome	0.805838	0.162672	43	43	3.79656e-05	0.000100204
Firmicutes.c_Bacilli.2	Part1	NEBNext	0.340571	0.135351	43	43	0.0183704	0.0332319
Firmicutes.c_Bacilli.o_Bacillales.3	Part1	QiagenMicrobiome	0.605599	0.122814	43	43	2.83049e-05	7.72387e-05
Firmicutes.c_Bacilli.o_Bacillales.3	Part1	NEBNext	0.325112	0.102188	43	43	0.00339643	0.00675093
Firmicutes.c_Bacilli.o_Bacillales.f_Staphylococcaceae.4	Part1	QiagenMicrobiome	0.616887	0.117185	43	43	1.00674e-05	3.17816e-05
Firmicutes.c_Bacilli.o_Bacillales.f_Staphylococcaceae.4	Part1	NEBNext	0.321291	0.108492	43	43	0.00583054	0.0113098
Firmicutes.c_Bacilli.o_Bacillales.f_Staphylococcaceae.g_Staphylococcus.5	Part1	QiagenMicrobiome	0.616887	0.117096	43	43	9.95256e-06	3.17816e-05
Firmicutes.c_Bacilli.o_Bacillales.f_Staphylococcaceae.g_Staphylococcus.5	Part1	NEBNext	0.319288	0.10841	43	43	0.00607366	0.0116412
Firmicutes.c_Bacilli.o_Bacillales.f_Staphylococcaceae.g_Staphylococcus.s_Staphylococcus_aureus.6	Part1	QiagenMicrobiome	0.581228	0.113504	43	43	1.51921e-05	4.52951e-05
Firmicutes.c_Bacilli.o_Bacillales.f_Staphylococcaceae.g_Staphylococcus.s_Staphylococcus_aureus.6	Part1	NEBNext	0.295001	0.105084	43	43	0.00856306	0.0158466
Firmicutes.c_Bacilli.o_Lactobacillales.26	Part1	HostZero	0.61019	0.111507	43	23	3.52778e-06	1.23472e-05
Firmicutes.c_Bacilli.o_Lactobacillales.26	Part1	QiagenMicrobiome	0.286778	0.0992138	43	23	0.00648025	0.0122744
Firmicutes.c_Bacilli.o_Lactobacillales.f_Streptococcaceae.65	Part1	QiagenMicrobiome	0.159479	0.043108	43	23	0.00069851	0.00162986
Firmicutes.c_Bacilli.o_Lactobacillales.f_Streptococcaceae.65	Part1	HostZero	0.115869	0.0462357	43	23	0.0167342	0.030616
Firmicutes.c_Bacilli.o_Lactobacillales.f_Streptococcaceae.g_Streptococcus.112	Part1	QiagenMicrobiome	0.150661	0.0425417	43	22	0.0010953	0.00248371
Firmicutes.c_Clostridia.63	Part1	HostZero	0.393431	0.102479	43	28	0.000466765	0.00112163
Firmicutes.c_Clostridia.o_Clostridiales.64	Part1	HostZero	0.393431	0.102688	43	28	0.000477447	0.00113043
Proteobacteria.7	Part1	QiagenMicrobiome	0.766696	0.0941875	43	41	3.1802e-08	2.22614e-07
Proteobacteria.7	Part1	HostZero	0.645957	0.191296	43	41	0.00260092	0.00523436
Proteobacteria.c_Alphaproteobacteria.9	Part1	QiagenMicrobiome	0.512178	0.0828364	43	24	3.55004e-07	1.68105e-06
Proteobacteria.c_Alphaproteobacteria.9	Part1	HostZero	0.493412	0.0855179	43	24	1.28775e-06	5.18321e-06
Proteobacteria.c_Alphaproteobacteria.9	Part1	NEBNext	0.544954	0.0987475	43	24	2.81727e-06	1.05484e-05
Proteobacteria.c_Alphaproteobacteria.o_Rhizobiales.29	Part1	HostZero	0.341316	0.0390267	43	22	1.2332e-10	2.83635e-09
Proteobacteria.c_Alphaproteobacteria.o_Rhizobiales.29	Part1	QiagenMicrobiome	0.244567	0.037803	43	22	1.29499e-07	6.7256e-07
Proteobacteria.c_Alphaproteobacteria.o_Rhizobiales.29	Part1	NEBNext	0.100586	0.0424869	43	22	0.0231054	0.0413331
Proteobacteria.c_Alphaproteobacteria.o_Sphingomonadales.51	Part1	HostZero	0.290765	0.03412	43	23	2.38788e-10	4.8056e-09
Proteobacteria.c_Alphaproteobacteria.o_Sphingomonadales.51	Part1	NEBNext	0.222793	0.0371452	43	23	5.73048e-07	2.60462e-06
Proteobacteria.c_Alphaproteobacteria.o_Sphingomonadales.51	Part1	QiagenMicrobiome	0.154781	0.0330502	43	23	3.55288e-05	9.53355e-05
Proteobacteria.c_Alphaproteobacteria.o_Sphingomonadales.f_Sphingomonadaceae.52	Part1	HostZero	0.28318	0.0323164	43	23	1.17297e-10	2.83635e-09
Proteobacteria.c_Alphaproteobacteria.o_Sphingomonadales.f_Sphingomonadaceae.52	Part1	NEBNext	0.220426	0.0351816	43	23	2.4633e-07	1.20179e-06
Proteobacteria.c_Alphaproteobacteria.o_Sphingomonadales.f_Sphingomonadaceae.52	Part1	QiagenMicrobiome	0.149414	0.0313031	43	23	2.68996e-05	7.46695e-05
Proteobacteria.c_Betaproteobacteria.20	Part1	HostZero	0.819169	0.107615	43	32	2.72018e-08	2.08547e-07
Proteobacteria.c_Betaproteobacteria.20	Part1	QiagenMicrobiome	0.271364	0.0751133	43	32	0.00117443	0.00262615
Proteobacteria.c_Betaproteobacteria.o_Burkholderiales.21	Part1	HostZero	0.813844	0.106116	43	31	2.35492e-08	1.99548e-07
Proteobacteria.c_Betaproteobacteria.o_Burkholderiales.21	Part1	QiagenMicrobiome	0.261062	0.0740673	43	31	0.00147845	0.00317373
Proteobacteria.c_Betaproteobacteria.o_Burkholderiales.f_Burkholderiaceae.28	Part1	NEBNext	0.526236	0.0963736	43	31	3.12838e-06	1.11927e-05
Proteobacteria.c_Betaproteobacteria.o_Burkholderiales.f_Burkholderiaceae.28	Part1	QiagenMicrobiome	0.199982	0.085749	43	31	0.0250901	0.0443902
Proteobacteria.c_Betaproteobacteria.o_Burkholderiales.f_Burkholderiaceae.28	Part1	HostZero	0.202461	0.0885248	43	31	0.0278518	0.0487407
Proteobacteria.c_Betaproteobacteria.o_Burkholderiales.f_Burkholderiaceae.g_Burkholderia.55	Part1	NEBNext	0.367636	0.0546832	43	22	5.84288e-08	3.24381e-07
Proteobacteria.c_Betaproteobacteria.o_Burkholderiales.f_Burkholderiaceae.g_Burkholderia.55	Part1	QiagenMicrobiome	0.148115	0.0486547	43	22	0.00422057	0.00828672
Proteobacteria.c_Gammaproteobacteria.8	Part1	NEBNext	1.21776	0.188285	43	40	7.45082e-07	3.15679e-06
Proteobacteria.c_Gammaproteobacteria.8	Part1	QiagenMicrobiome	0.524283	0.0884699	43	40	2.97932e-06	1.09016e-05
Proteobacteria.c_Gammaproteobacteria.8	Part1	HostZero	0.653679	0.118176	43	40	8.31572e-06	2.73231e-05
Proteobacteria.c_Gammaproteobacteria.o_Enterobacterales.27	Part1	NEBNext	0.913187	0.115464	43	26	4.04369e-09	4.06896e-08
Proteobacteria.c_Gammaproteobacteria.o_Enterobacterales.27	Part1	QiagenMicrobiome	0.25165	0.0505833	43	26	1.98591e-05	5.60931e-05
Proteobacteria.c_Gammaproteobacteria.o_Enterobacterales.f_Enterobacteriaceae.31	Part1	NEBNext	0.586099	0.0870954	43	26	6.51982e-08	3.49897e-07
Proteobacteria.c_Gammaproteobacteria.o_Enterobacterales.f_Enterobacteriaceae.31	Part1	QiagenMicrobiome	0.239641	0.0730618	43	26	0.00226711	0.00467954
Proteobacteria.c_Gammaproteobacteria.o_Pseudomonadales.91	Part1	HostZero	0.872242	0.0646105	43	23	1.93691e-15	3.11842e-13
Proteobacteria.c_Gammaproteobacteria.o_Xanthomonadales.14	Part1	NEBNext	0.824712	0.0769374	43	23	1.3353e-12	5.37459e-11
Proteobacteria.c_Gammaproteobacteria.o_Xanthomonadales.14	Part1	HostZero	0.472609	0.0554393	43	23	4.63525e-10	7.46274e-09
Proteobacteria.c_Gammaproteobacteria.o_Xanthomonadales.14	Part1	QiagenMicrobiome	0.3822	0.053701	43	23	2.69874e-08	2.08547e-07
Proteobacteria.c_Gammaproteobacteria.o_Xanthomonadales.f_Xanthomonadaceae.15	Part1	NEBNext	0.824712	0.0763064	43	23	1.06824e-12	5.37459e-11
Proteobacteria.c_Gammaproteobacteria.o_Xanthomonadales.f_Xanthomonadaceae.15	Part1	HostZero	0.472609	0.0549846	43	23	3.80443e-10	6.8057e-09
Proteobacteria.c_Gammaproteobacteria.o_Xanthomonadales.f_Xanthomonadaceae.15	Part1	QiagenMicrobiome	0.376504	0.0532605	43	23	3.11204e-08	2.22614e-07
Proteobacteria.c_Gammaproteobacteria.o_Xanthomonadales.f_Xanthomonadaceae.g_Stenotrophomonas.42	Part1	NEBNext	0.821153	0.0706725	43	23	1.45213e-13	1.16896e-11
Proteobacteria.c_Gammaproteobacteria.o_Xanthomonadales.f_Xanthomonadaceae.g_Stenotrophomonas.42	Part1	HostZero	0.46096	0.0509249	43	23	1.07488e-10	2.83635e-09
Proteobacteria.c_Gammaproteobacteria.o_Xanthomonadales.f_Xanthomonadaceae.g_Stenotrophomonas.42	Part1	QiagenMicrobiome	0.196078	0.0493281	43	23	0.000335634	0.000818742
Proteobacteria.c_Gammaproteobacteria.o_Pseudomonadales.91	Part2	HB_HostZero	0.535416	0.0574648	24	14	1.02492e-08	2.80553e-07
Proteobacteria.c_Gammaproteobacteria.o_Pseudomonadales.f_Pseudomonadaceae.92	Part2	HB_HostZero	0.525491	0.0570968	24	13	1.25349e-08	2.80553e-07
Proteobacteria.c_Gammaproteobacteria.o_Pseudomonadales.f_Pseudomonadaceae.g_Pseudomonas.93	Part2	HB_HostZero	0.523338	0.0569228	24	13	1.27524e-08	2.80553e-07
Firmicutes.c_Bacilli.o_Lactobacillales.26	Part2	HB_HostZero	0.752078	0.0810167	24	13	1.72066e-08	2.83909e-07
Actinobacteria.c_Actinobacteria.11	Part2	HB_HostZero	0.464477	0.0797435	24	15	1.06639e-05	0.000140764
Proteobacteria.c_Betaproteobacteria.20	Part2	HB_HostZero	0.263037	0.0585982	24	15	0.000201934	0.00222127
Proteobacteria.c_Betaproteobacteria.o_Burkholderiales.21	Part2	HB_HostZero	0.251135	0.0582267	24	15	0.000307344	0.00289782
Firmicutes.c_Bacilli.2	Part2	HB_HostZero	0.682413	0.161774	24	24	0.000652996	0.00484625
Proteobacteria.c_Betaproteobacteria.o_Burkholderiales.f_Burkholderiaceae.28	Part2	HB_HostZero	0.209462	0.0524587	24	14	0.000660853	0.00484625
Actinobacteria.10	Part2	HB_QiagenMicrobiome	0.316552	0.0831262	24	16	0.00128797	0.00850062
Bacteroidetes.c_Bacteroidia.o_Bacteroidales.f_Bacteroidaceae.73	Part2	HB_HostZero	0.575444	0.163617	24	19	0.00246193	0.012499
Bacteroidetes.c_Bacteroidia.o_Bacteroidales.f_Bacteroidaceae.g_Bacteroides.74	Part2	HB_HostZero	0.575444	0.163617	24	19	0.00246193	0.012499
Firmicutes.c_Clostridia.o_Clostridiales.f_Lachnospiraceae.g_Lachnoclostridium.7145	Part2	HB_HostZero	0.382469	0.108972	24	13	0.00208372	0.012499
Proteobacteria.c_Betaproteobacteria.o_Burkholderiales.f_Burkholderiaceae.28	Part2	HB_QiagenMicrobiome	0.157253	0.0481864	24	14	0.00371341	0.0175061
Actinobacteria.10	Part2	HB_HostZero	0.379243	0.115361	24	16	0.00409309	0.0180096
Firmicutes.c_Clostridia.o_Clostridiales.f_Lachnospiraceae.g_Blautia.7137	Part2	HB_HostZero	0.440359	0.140539	24	13	0.00574423	0.0236949
Actinobacteria.c_Actinobacteria.11	Part2	HB_QiagenMicrobiome	0.192682	0.0690599	24	15	0.0113024	0.0430564
Proteobacteria.c_Betaproteobacteria.20	Part2	HB_QiagenMicrobiome	0.147236	0.0538258	24	15	0.012395	0.0430564
Proteobacteria.c_Betaproteobacteria.o_Burkholderiales.21	Part2	HB_QiagenMicrobiome	0.147236	0.0534846	24	15	0.0119222	0.0430564
Proteobacteria.7	Part2	HB_HostZero	0.556939	0.198693	24	24	0.0140964	0.0465181
Bacteroidetes.48	Part2	HB_HostZero	0.383172	0.142728	24	21	0.0156693	0.0492464
