# Supplementary material for: Benchmarking microbial DNA enrichment protocols from human intestinal biopsies
Source: Front Genet. 2023 Apr 26;14:1184473. doi: 10.3389/fgene.2023.1184473 (PMC10169731; doi:10.3389/fgene.2023.1184473)
Supplement: Supplementary file 2 [file Table3.XLSX]

## Sheet: Sheet1
Supplementary Table 3. Summary of sequencing yield generated for the control and depletion. Experiment Total bases, Total number of reads, mean read length and read length N50 are reported.
						Number, percentage and megabases of reads above quality cutoffs
Group	SampleID	Number of reads	Mean read length	Read length N50	Total bases	>Q5:	>Q7:	>Q10:	>Q12:	>Q15:
Control	1	4,990,249.0	4,579.6	6,467.0	22,853,519,087.0	4901623 (98.2%) 22589.2Mb	4503035 (90.2%) 21024.8Mb	3510748 (70.4%) 16594.3Mb	2037188 (40.8%) 9821.0Mb	140528 (2.8%) 588.1Mb
Depletion	1AS	11,832,629.0	829.8	744	9,818,125,919.0	11716648 (99.0%) 9475.3Mb	11213286 (94.8%) 8118.2Mb	9574399 (80.9%) 6779.7Mb	6383397 (53.9%) 4483.8Mb	882373 (7.5%) 599.7Mb
Control	4	4,674,004.0	4,358.5	5,623.0	20,371,669,159.0	4599220 (98.4%) 20149.1Mb	4275660 (91.5%) 18948.5Mb	3638421 (77.8%) 16069.0Mb	2884078 (61.7%) 12894.9Mb	779406 (16.7%) 3515.0Mb
Depletion	4AS	15,331,338.0	766.1	661	11,745,064,707.0	15166191 (98.9%) 11274.2Mb	14459292 (94.3%) 9593.9Mb	12737191 (83.1%) 8266.3Mb	9868309 (64.4%) 6350.1Mb	2611065 (17.0%) 1602.9Mb
Control	5	4,700,719.0	4,449.5	5,939.0	20,915,948,394.0	4596282 (97.8%) 20587.0Mb	4200931 (89.4%) 19115.2Mb	3453944 (73.5%) 15911.8Mb	2503764 (53.3%) 11716.3Mb	550622 (11.7%) 2539.1Mb
Depletion	5AS	15,529,858.0	762.4	685	11,840,683,512.0	15401033 (99.2%) 11415.6Mb	14811571 (95.4%) 9979.8Mb	12766475 (82.2%) 8432.0Mb	8897276 (57.3%) 5834.6Mb	1538468 (9.9%) 972.0Mb
Control	7	4,462,233.0	4,228.0	5,590.0	18,866,232,681.0	4299606 (96.4%) 18406.8Mb	3916503 (87.8%) 16996.6Mb	3289582 (73.7%) 14212.2Mb	2569680 (57.6%) 11201.1Mb	834316 (18.7%) 3629.6Mb
Depletion	7AS	13,422,835.0	762.3	668	10,231,814,718.0	13257422 (98.8%) 9749.5Mb	12672597 (94.4%) 8507.4Mb	10966267 (81.7%) 7187.0Mb	8315220 (61.9%) 5412.2Mb	2306241 (17.2%) 1438.6Mb
Control	9	4,828,808.0	5,889.3	7,598.0	28,438,338,613.0	4725395 (97.9%) 28083.7Mb	4376312 (90.6%) 26412.8Mb	3780229 (78.3%) 23099.1Mb	2941656 (60.9%) 18195.0Mb	667747 (13.8%) 4038.7Mb
Depletion	9AS	16,453,040.0	784.8	701	12,911,613,856.0	16322087 (99.2%) 12509.8Mb	15752223 (95.7%) 10758.1Mb	14209962 (86.4%) 9546.6Mb	10823659 (65.8%) 7225.0Mb	2288333 (13.9%) 1492.4Mb
