# Supplementary material for: Benchmarking microbial DNA enrichment protocols from human intestinal biopsies
Source: Front Genet. 2023 Apr 26;14:1184473. doi: 10.3389/fgene.2023.1184473 (PMC10169731; doi:10.3389/fgene.2023.1184473)
Supplement: Supplementary file 3 [file Table4.XLSX]

## Sheet: metagenomic_classification-bc98
Supplementary Table 4. Taxonomy results of DNA samples sequenced on ONT with and without AS. Sequencing was analyzed using BugSeq pipeline and output was shown with Kraken kreport format.
Taxon	Taxon	Taxon	sample4	sample4	sample4AS	sample4AS	sample5	sample5	sample5AS	sample5AS	sample7	sample7	sample7AS	sample7AS	sample9	sample9	sample9AS	sample9AS	sampleAS	sampleAS	samplenormal	samplenormal
Rank	NCBI ID	Name	Read count at this taxon and below	Read count directly assigned to this taxon	Read count at this taxon and below	Read count directly assigned to this taxon	Read count at this taxon and below	Read count directly assigned to this taxon	Read count at this taxon and below	Read count directly assigned to this taxon	Read count at this taxon and below	Read count directly assigned to this taxon	Read count at this taxon and below	Read count directly assigned to this taxon	Read count at this taxon and below	Read count directly assigned to this taxon	Read count at this taxon and below	Read count directly assigned to this taxon	Read count at this taxon and below	Read count directly assigned to this taxon	Read count at this taxon and below	Read count directly assigned to this taxon
U	0	unclassified	5788	5788	21248	21248	2726	2726	7111	7111	2239	2239	4221	4221	173	173	2026	2026	1878	1878	334	334
R	1	root	49181	0	252807	0	24370	0	163391	0	45383	0	226910	0	4970	0	111910	0	71943	0	8785	0
R1	131567	cellular organisms	19652	352	155270	6289	11295	317	121232	3811	21599	195	214338	5118	4969	257	111909	9931	71934	7207	8783	303
D	2	Bacteria	14145	657	75201	10952	5677	262	46429	5661	16553	189	143311	3335	1224	66	28845	5894	21128	4957	2111	136
P	1224	Pseudomonadota	6789	43	26406	250	2472	5	10600	46	14796	44	120706	10	27	0	148	1	45	2	42	1
C	1236	Gammaproteobacteria	6037	77	24421	168	2113	22	6606	59	12410	15	119349	43	26	2	137	3	27	2	36	0
O	91347	Enterobacterales	5186	1	21454	2	1762	0	5606	0	12315	0	118100	0	1	0	5	0	3	0	1	0
F	543	Enterobacteriaceae	5185	3	21450	7	1762	2	5604	0	12315	0	118097	0	1	0	4	1	1	0	1	0
G	561	Escherichia	5178	0	21427	1	1760	0	5602	0	12314	0	118093	0	0	0	3	0	1	0	1	0
S	562	Escherichia coli	5177	942	21423	4988	1760	133	5602	477	12314	287	118093	544	0	0	3	3	1	1	1	1
S1	83333	Escherichia coli K-12	2523	2522	9169	9154	963	962	3054	3044	11878	11865	117022	117011	0	0	0	0	0	0	0	0
S2	511145	Escherichia coli str. K-12 substr. MG1655	1	1	15	15	1	1	9	9	13	13	10	10	0	0	0	0	0	0	0	0
S2	595496	Escherichia coli BW2952	0	0	0	0	0	0	1	1	0	0	1	1	0	0	0	0	0	0	0	0
S1	37762	Escherichia coli B	1624	1624	5966	5966	639	639	2005	2005	52	52	304	304	0	0	0	0	0	0	0	0
S1	866768	Escherichia coli 'BL21-Gold(DE3)pLysS AG'	28	28	969	969	0	0	2	2	0	0	4	4	0	0	0	0	0	0	0	0
S1	2605619	Escherichia coli O16:H48	33	33	240	240	25	25	62	62	96	96	216	216	0	0	0	0	0	0	0	0
S1	585057	Escherichia coli IAI39	2	2	13	13	0	0	0	0	0	0	0	0	0	0	0	0	0	0	0	0
S1	861906	Escherichia coli O44:H18	0	0	12	0	0	0	0	0	0	0	0	0	0	0	0	0	0	0	0	0
S2	216592	Escherichia coli 042	0	0	12	12	0	0	0	0	0	0	0	0	0	0	0	0	0	0	0	0
S1	2848143	Escherichia coli O85:H1	5	5	5	5	0	0	0	0	0	0	0	0	0	0	0	0	0	0	0	0
S1	685037	Escherichia coli O83:H1	0	0	7	0	0	0	0	0	0	0	0	0	0	0	0	0	0	0	0	0
S2	685038	Escherichia coli O83:H1 str. NRG 857C	0	0	7	7	0	0	0	0	0	0	0	0	0	0	0	0	0	0	0	0
S1	869729	Escherichia coli UM146	0	0	7	7	0	0	0	0	0	0	0	0	0	0	0	0	0	0	0	0
S1	1392854	Escherichia coli M8	6	6	0	0	0	0	0	0	0	0	0	0	0	0	0	0	0	0	0	0
S1	1072458	Escherichia coli O7:K1	1	0	5	0	0	0	0	0	0	0	0	0	0	0	0	0	0	0	0	0
S2	1072459	Escherichia coli O7:K1 str. CE10	1	1	5	5	0	0	0	0	0	0	0	0	0	0	0	0	0	0	0	0
S1	591946	Escherichia coli LF82	1	1	5	5	0	0	0	0	0	0	0	0	0	0	0	0	0	0	0	0
S1	469008	Escherichia coli BL21(DE3)	0	0	0	0	0	0	2	2	0	0	3	3	0	0	0	0	0	0	0	0
S1	1401688	Escherichia coli APEC O18	0	0	5	5	0	0	0	0	0	0	0	0	0	0	0	0	0	0	0	0
S1	941322	Escherichia coli O25b:H4-ST131	0	0	3	3	0	0	0	0	0	0	0	0	0	0	0	0	0	0	0	0
S1	885276	Escherichia coli str. 'clone D i2'	0	0	3	3	0	0	0	0	0	0	0	0	0	0	0	0	0	0	0	0
S1	714962	Escherichia coli IHE3034	0	0	3	3	0	0	0	0	0	0	0	0	0	0	0	0	0	0	0	0
S1	2763104	Escherichia coli O150:H6	3	3	0	0	0	0	0	0	0	0	0	0	0	0	0	0	0	0	0	0
S1	2079157	Escherichia coli O2:H1	2	2	1	1	0	0	0	0	0	0	0	0	0	0	0	0	0	0	0	0
S1	2048776	Escherichia coli O128:H27	1	1	2	2	0	0	0	0	0	0	0	0	0	0	0	0	0	0	0	0
S1	2592065	Escherichia coli O1:H42	0	0	2	2	0	0	0	0	0	0	0	0	0	0	0	0	0	0	0	0
S1	2126982	Escherichia coli O18:H1	0	0	2	2	0	0	0	0	0	0	0	0	0	0	0	0	0	0	0	0
S1	2778653	Escherichia coli O112ab:H8	0	0	2	2	0	0	0	0	0	0	0	0	0	0	0	0	0	0	0	0
S1	83334	Escherichia coli O157:H7	0	0	2	1	0	0	0	0	0	0	0	0	0	0	0	0	0	0	0	0
S2	155864	Escherichia coli O157:H7 str. EDL933	0	0	1	1	0	0	0	0	0	0	0	0	0	0	0	0	0	0	0	0
S1	2874052	Escherichia coli O16:H6	0	0	2	2	0	0	0	0	0	0	0	0	0	0	0	0	0	0	0	0
S1	2874051	Escherichia coli O99:H6	2	2	0	0	0	0	0	0	0	0	0	0	0	0	0	0	0	0	0	0
S1	316435	Escherichia coli Nissle 1917	1	1	1	1	0	0	0	0	0	0	0	0	0	0	0	0	0	0	0	0
S1	866789	Escherichia coli DSM 30083 = JCM 1649 = ATCC 11775	1	1	1	1	0	0	0	0	0	0	0	0	0	0	0	0	0	0	0	0
S1	1055538	Escherichia coli O145	0	0	0	0	0	0	0	0	1	1	0	0	0	0	0	0	0	0	0	0
S1	2848145	Escherichia coli O170:H18	0	0	1	1	0	0	0	0	0	0	0	0	0	0	0	0	0	0	0	0
S1	1502658	Escherichia coli O2:H6	0	0	1	1	0	0	0	0	0	0	0	0	0	0	0	0	0	0	0	0
S1	1382700	Escherichia coli PMV-1	0	0	1	1	0	0	0	0	0	0	0	0	0	0	0	0	0	0	0	0
S1	2067421	Escherichia coli O25:H4	0	0	1	1	0	0	0	0	0	0	0	0	0	0	0	0	0	0	0	0
S1	2990469	Escherichia coli O2:K2:H1	0	0	1	1	0	0	0	0	0	0	0	0	0	0	0	0	0	0	0	0
S1	2491878	Escherichia coli O4:H5	0	0	1	1	0	0	0	0	0	0	0	0	0	0	0	0	0	0	0	0
S1	1322345	Escherichia coli ATCC 25922	0	0	1	1	0	0	0	0	0	0	0	0	0	0	0	0	0	0	0	0
S1	2778656	Escherichia coli O20:H12	0	0	1	1	0	0	0	0	0	0	0	0	0	0	0	0	0	0	0	0
S1	362663	Escherichia coli 536	1	1	0	0	0	0	0	0	0	0	0	0	0	0	0	0	0	0	0	0
S1	941280	Escherichia coli O25b:H4	1	1	0	0	0	0	0	0	0	0	0	0	0	0	0	0	0	0	0	0
S	564	Escherichia fergusonii	1	0	1	1	0	0	0	0	0	0	0	0	0	0	0	0	0	0	0	0
S1	981367	Escherichia fergusonii ECD227	1	1	0	0	0	0	0	0	0	0	0	0	0	0	0	0	0	0	0	0
S	2608867	Escherichia ruysiae	0	0	1	1	0	0	0	0	0	0	0	0	0	0	0	0	0	0	0	0
S	208962	Escherichia albertii	0	0	1	1	0	0	0	0	0	0	0	0	0	0	0	0	0	0	0	0
F1	2890311	Klebsiella/Raoultella group	1	0	10	0	0	0	0	0	0	0	1	0	0	0	0	0	0	0	0	0
G	570	Klebsiella	1	0	10	0	0	0	0	0	0	0	1	0	0	0	0	0	0	0	0	0
S	573	Klebsiella pneumoniae	1	1	9	9	0	0	0	0	0	0	1	1	0	0	0	0	0	0	0	0
S	548	Klebsiella aerogenes	0	0	1	1	0	0	0	0	0	0	0	0	0	0	0	0	0	0	0	0
G	620	Shigella	2	0	3	0	0	0	0	0	1	0	1	0	0	0	0	0	0	0	0	0
S	623	Shigella flexneri	2	2	2	2	0	0	0	0	0	0	1	1	0	0	0	0	0	0	0	0
S	624	Shigella sonnei	0	0	0	0	0	0	0	0	1	1	0	0	0	0	0	0	0	0	0	0
G1	2629414	unclassified Shigella	0	0	1	0	0	0	0	0	0	0	0	0	0	0	0	0	0	0	0	0
S	2906475	Shigella sp. PIB	0	0	1	1	0	0	0	0	0	0	0	0	0	0	0	0	0	0	0	0
G	544	Citrobacter	1	0	2	1	0	0	2	0	0	0	2	1	0	0	0	0	0	0	0	0
S	67825	Citrobacter rodentium	0	0	1	1	0	0	2	1	0	0	0	0	0	0	0	0	0	0	0	0
S1	1218085	Citrobacter rodentium NBRC 105723 = DSM 16636	0	0	0	0	0	0	1	1	0	0	0	0	0	0	0	0	0	0	0	0
S	35703	Citrobacter amalonaticus	0	0	0	0	0	0	0	0	0	0	1	1	0	0	0	0	0	0	0	0
S	545	Citrobacter koseri	1	1	0	0	0	0	0	0	0	0	0	0	0	0	0	0	0	0	0	0
G	590	Salmonella	0	0	0	0	0	0	0	0	0	0	0	0	1	0	0	0	0	0	0	0
S	28901	Salmonella enterica	0	0	0	0	0	0	0	0	0	0	0	0	1	0	0	0	0	0	0	0
S1	59201	Salmonella enterica subsp. enterica	0	0	0	0	0	0	0	0	0	0	0	0	1	0	0	0	0	0	0	0
S2	2564349	Salmonella enterica subsp. enterica serovar Dessau	0	0	0	0	0	0	0	0	0	0	0	0	1	1	0	0	0	0	0	0
G	547	Enterobacter	0	0	1	0	0	0	0	0	0	0	0	0	0	0	0	0	0	0	0	0
S	539813	Enterobacter mori	0	0	1	1	0	0	0	0	0	0	0	0	0	0	0	0	0	0	0	0
F	1903414	Morganellaceae	0	0	1	0	0	0	1	0	0	0	2	0	0	0	1	0	0	0	0	0
G	583	Proteus	0	0	0	0	0	0	1	0	0	0	2	0	0	0	1	0	0	0	0	0
S	584	Proteus mirabilis	0	0	0	0	0	0	1	1	0	0	2	2	0	0	1	1	0	0	0	0
G	581	Morganella	0	0	1	0	0	0	0	0	0	0	0	0	0	0	0	0	0	0	0	0
S	582	Morganella morganii	0	0	1	1	0	0	0	0	0	0	0	0	0	0	0	0	0	0	0	0
F	1903409	Erwiniaceae	0	0	0	0	0	0	1	0	0	0	1	0	0	0	0	0	1	0	0	0
G	32199	Buchnera	0	0	0	0	0	0	1	0	0	0	0	0	0	0	0	0	1	0	0	0
S	9	Buchnera aphidicola	0	0	0	0	0	0	1	0	0	0	0	0	0	0	0	0	1	0	0	0
S1	118110	Buchnera aphidicola (Schlechtendalia chinensis)	0	0	0	0	0	0	1	1	0	0	0	0	0	0	0	0	1	1	0	0
G	53335	Pantoea	0	0	0	0	0	0	0	0	0	0	1	0	0	0	0	0	0	0	0	0
S	92488	Pantoea endophytica	0	0	0	0	0	0	0	0	0	0	1	1	0	0	0	0	0	0	0	0
F	1903411	Yersiniaceae	0	0	1	0	0	0	0	0	0	0	0	0	0	0	0	0	1	0	0	0
G	613	Serratia	0	0	1	1	0	0	0	0	0	0	0	0	0	0	0	0	1	1	0	0
O	135622	Alteromonadales	722	0	2720	0	284	0	892	0	34	0	230	0	0	0	0	0	0	0	0	0
F	267890	Shewanellaceae	722	0	2720	0	284	0	892	0	34	0	230	0	0	0	0	0	0	0	0	0
G	22	Shewanella	722	0	2720	0	284	0	892	0	34	0	230	0	0	0	0	0	0	0	0	0
S	271096	Shewanella canadensis	722	722	2720	2720	284	284	892	892	34	34	230	230	0	0	0	0	0	0	0	0
C1	118884	Gammaproteobacteria incertae sedis	1	0	3	0	0	0	0	0	0	0	851	0	0	0	26	0	1	0	0	0
C2	32036	sulfur-oxidizing symbionts	1	0	3	0	0	0	0	0	0	0	851	0	0	0	26	0	1	0	0	0
S	1918949	Solemya elarraichensis gill symbiont	1	1	3	3	0	0	0	0	0	0	851	851	0	0	26	26	1	1	0	0
O	135613	Chromatiales	26	4	49	0	3	0	39	0	19	2	111	2	9	0	29	0	18	0	13	0
F	1046	Chromatiaceae	16	0	48	1	1	0	39	1	16	0	109	1	9	0	29	0	18	0	13	0
G	1047	Chromatium	16	0	46	0	1	0	37	0	16	0	107	0	9	0	29	0	17	0	13	0
S	626372	Chromatium weissei	16	16	46	46	1	1	37	37	16	16	107	107	9	9	29	29	17	17	13	13
G	85079	Thiohalocapsa	0	0	1	0	0	0	1	0	0	0	1	0	0	0	0	0	0	0	0	0
S	69359	Thiohalocapsa halophila	0	0	1	1	0	0	1	1	0	0	1	1	0	0	0	0	0	0	0	0
G	85074	Halochromatium	0	0	0	0	0	0	0	0	0	0	0	0	0	0	0	0	1	0	0	0
S	85075	Halochromatium glycolicum	0	0	0	0	0	0	0	0	0	0	0	0	0	0	0	0	1	1	0	0
F	72276	Ectothiorhodospiraceae	6	0	1	0	2	0	0	0	1	0	0	0	0	0	0	0	0	0	0	0
G	1051	Ectothiorhodospira	6	0	1	0	2	0	0	0	1	0	0	0	0	0	0	0	0	0	0	0
S	1054	Ectothiorhodospira shaposhnikovii	6	6	1	1	2	2	0	0	1	1	0	0	0	0	0	0	0	0	0	0
O	135614	Xanthomonadales	20	0	17	1	41	0	7	0	26	0	10	0	13	0	70	0	1	0	22	0
F	32033	Xanthomonadaceae	19	0	10	0	41	0	6	2	25	1	6	0	13	2	69	0	1	0	22	0
G	83618	Pseudoxanthomonas	18	0	3	0	2	0	0	0	11	0	3	0	9	0	66	0	0	0	2	0
S	619688	Pseudoxanthomonas jiangsuensis	18	18	3	3	2	2	0	0	11	11	3	3	9	9	66	66	0	0	2	2
G	141948	Thermomonas	0	0	3	0	39	0	2	0	13	0	2	0	2	0	2	0	1	0	20	0
S	2888525	Thermomonas alba	0	0	3	3	39	39	2	2	13	13	1	1	2	2	2	2	1	1	20	20
S	213588	Thermomonas hydrothermalis	0	0	0	0	0	0	0	0	0	0	1	1	0	0	0	0	0	0	0	0
G	40323	Stenotrophomonas	0	0	3	1	0	0	1	0	0	0	0	0	0	0	1	0	0	0	0	0
S	676599	Stenotrophomonas panacihumi	0	0	0	0	0	0	1	1	0	0	0	0	0	0	1	1	0	0	0	0
S	266128	Stenotrophomonas koreensis	0	0	1	1	0	0	0	0	0	0	0	0	0	0	0	0	0	0	0	0
S	128780	Stenotrophomonas acidaminiphila	0	0	1	1	0	0	0	0	0	0	0	0	0	0	0	0	0	0	0	0
G	1649512	Vulcaniibacterium	0	0	1	0	0	0	1	0	0	0	0	0	0	0	0	0	0	0	0	0
S	1169913	Vulcaniibacterium thermophilum	0	0	1	1	0	0	1	1	0	0	0	0	0	0	0	0	0	0	0	0
G	68	Lysobacter	1	0	0	0	0	0	0	0	0	0	1	0	0	0	0	0	0	0	0	0
S	2698682	Lysobacter oculi	0	0	0	0	0	0	0	0	0	0	1	1	0	0	0	0	0	0	0	0
S	69	Lysobacter enzymogenes	1	1	0	0	0	0	0	0	0	0	0	0	0	0	0	0	0	0	0	0
F	1775411	Rhodanobacteraceae	1	0	6	4	0	0	1	0	1	0	4	1	0	0	1	0	0	0	0	0
G	231454	Dyella	0	0	1	0	0	0	1	0	0	0	1	0	0	0	0	0	0	0	0	0
S	2775866	Dyella acidiphila	0	0	0	0	0	0	0	0	0	0	1	1	0	0	0	0	0	0	0	0
S	500610	Dyella marensis	0	0	0	0	0	0	1	1	0	0	0	0	0	0	0	0	0	0	0	0
S	2763498	Dyella telluris	0	0	1	1	0	0	0	0	0	0	0	0	0	0	0	0	0	0	0	0
G	75309	Rhodanobacter	0	0	1	1	0	0	0	0	0	0	2	1	0	0	0	0	0	0	0	0
S	666685	Rhodanobacter denitrificans	0	0	0	0	0	0	0	0	0	0	1	1	0	0	0	0	0	0	0	0
G	70411	Frateuria	0	0	0	0	0	0	0	0	1	0	0	0	0	0	1	0	0	0	0	0
S	2219559	Frateuria defendens	0	0	0	0	0	0	0	0	1	1	0	0	0	0	1	1	0	0	0	0
G	155196	Fulvimonas	1	0	0	0	0	0	0	0	0	0	0	0	0	0	0	0	0	0	0	0
S	155197	Fulvimonas soli	1	1	0	0	0	0	0	0	0	0	0	0	0	0	0	0	0	0	0	0
O	72274	Pseudomonadales	3	0	2	0	0	0	2	0	1	0	2	0	0	0	1	0	1	0	0	0
F	135621	Pseudomonadaceae	3	0	2	0	0	0	2	0	1	0	2	0	0	0	1	0	1	0	0	0
G	286	Pseudomonas	2	1	2	1	0	0	2	0	1	0	1	0	0	0	0	0	1	1	0	0
G1	196821	unclassified Pseudomonas	1	0	0	0	0	0	1	0	1	0	0	0	0	0	0	0	0	0	0	0
S	2597770	Pseudomonas sp. BJP69	1	1	0	0	0	0	1	1	0	0	0	0	0	0	0	0	0	0	0	0
S	2939495	Pseudomonas sp. NY11382	0	0	0	0	0	0	0	0	1	1	0	0	0	0	0	0	0	0	0	0
S	256466	Pseudomonas japonica	0	0	0	0	0	0	0	0	0	0	1	0	0	0	0	0	0	0	0	0
S1	1215104	Pseudomonas japonica NBRC 103040 = DSM 22348	0	0	0	0	0	0	0	0	0	0	1	1	0	0	0	0	0	0	0	0
G1	136845	Pseudomonas putida group	0	0	0	0	0	0	1	0	0	0	0	0	0	0	0	0	0	0	0	0
S	47885	Pseudomonas oryzihabitans	0	0	0	0	0	0	1	1	0	0	0	0	0	0	0	0	0	0	0	0
S	2666183	Pseudomonas juntendi	0	0	1	1	0	0	0	0	0	0	0	0	0	0	0	0	0	0	0	0
G	2901164	Stutzerimonas	1	0	0	0	0	0	0	0	0	0	1	0	0	0	1	0	0	0	0	0
G1	136846	Stutzerimonas stutzeri group	1	0	0	0	0	0	0	0	0	0	1	0	0	0	0	0	0	0	0	0
S	74829	Stutzerimonas balearica	0	0	0	0	0	0	0	0	0	0	1	1	0	0	0	0	0	0	0	0
G2	578833	Stutzerimonas stutzeri subgroup	1	0	0	0	0	0	0	0	0	0	0	0	0	0	0	0	0	0	0	0
S	316	Stutzerimonas stutzeri	1	1	0	0	0	0	0	0	0	0	0	0	0	0	0	0	0	0	0	0
S	638269	[Pseudomonas] urumqiensis	0	0	0	0	0	0	0	0	0	0	0	0	0	0	1	1	0	0	0	0
O	135625	Pasteurellales	1	0	4	0	1	0	0	0	0	0	1	0	0	0	1	0	0	0	0	0
F	712	Pasteurellaceae	1	0	4	0	1	0	0	0	0	0	1	0	0	0	1	0	0	0	0	0
G	724	Haemophilus	1	0	3	0	0	0	0	0	0	0	0	0	0	0	1	0	0	0	0	0
S	729	Haemophilus parainfluenzae	0	0	2	1	0	0	0	0	0	0	0	0	0	0	1	1	0	0	0	0
S1	888828	Haemophilus parainfluenzae ATCC 33392	0	0	1	1	0	0	0	0	0	0	0	0	0	0	0	0	0	0	0	0
S	727	Haemophilus influenzae	0	0	1	1	0	0	0	0	0	0	0	0	0	0	0	0	0	0	0	0
S	2582921	Haemophilus seminalis	1	1	0	0	0	0	0	0	0	0	0	0	0	0	0	0	0	0	0	0
G	745	Pasteurella	0	0	1	0	1	0	0	0	0	0	1	0	0	0	0	0	0	0	0	0
S	747	Pasteurella multocida	0	0	1	0	1	0	0	0	0	0	1	0	0	0	0	0	0	0	0	0
S1	44283	Pasteurella multocida subsp. multocida	0	0	1	1	1	1	0	0	0	0	1	1	0	0	0	0	0	0	0	0
O	135619	Oceanospirillales	0	0	2	0	0	0	1	0	0	0	0	0	1	0	2	0	0	0	0	0
F	224372	Alcanivoracaceae	0	0	1	0	0	0	0	0	0	0	0	0	1	0	1	0	0	0	0	0
G	59753	Alcanivorax	0	0	1	0	0	0	0	0	0	0	0	0	1	0	1	0	0	0	0	0
S	519051	Alcanivorax hongdengensis	0	0	1	0	0	0	0	0	0	0	0	0	1	0	1	0	0	0	0	0
S1	1177179	Alcanivorax hongdengensis A-11-3	0	0	1	1	0	0	0	0	0	0	0	0	1	1	1	1	0	0	0	0
F	135620	Oceanospirillaceae	0	0	1	0	0	0	1	0	0	0	0	0	0	0	0	0	0	0	0	0
G	965	Oceanospirillum	0	0	1	0	0	0	1	0	0	0	0	0	0	0	0	0	0	0	0	0
S	966	Oceanospirillum linum	0	0	1	1	0	0	1	1	0	0	0	0	0	0	0	0	0	0	0	0
F	28256	Halomonadaceae	0	0	0	0	0	0	0	0	0	0	0	0	0	0	1	0	0	0	0	0
G	204286	Cobetia	0	0	0	0	0	0	0	0	0	0	0	0	0	0	1	0	0	0	0	0
S	28258	Cobetia marina	0	0	0	0	0	0	0	0	0	0	0	0	0	0	1	1	0	0	0	0
O	2887326	Moraxellales	1	0	2	0	0	0	0	0	0	0	1	0	0	0	0	0	1	0	0	0
F	468	Moraxellaceae	1	0	2	0	0	0	0	0	0	0	1	0	0	0	0	0	1	0	0	0
G	469	Acinetobacter	1	0	1	0	0	0	0	0	0	0	1	0	0	0	0	0	1	1	0	0
G1	909768	Acinetobacter calcoaceticus/baumannii complex	0	0	0	0	0	0	0	0	0	0	1	0	0	0	0	0	0	0	0	0
S	470	Acinetobacter baumannii	0	0	0	0	0	0	0	0	0	0	1	1	0	0	0	0	0	0	0	0
S	108980	Acinetobacter ursingii	0	0	1	1	0	0	0	0	0	0	0	0	0	0	0	0	0	0	0	0
S	40216	Acinetobacter radioresistens	1	1	0	0	0	0	0	0	0	0	0	0	0	0	0	0	0	0	0	0
G	475	Moraxella	0	0	1	0	0	0	0	0	0	0	0	0	0	0	0	0	0	0	0	0
S	34062	Moraxella osloensis	0	0	1	1	0	0	0	0	0	0	0	0	0	0	0	0	0	0	0	0
C	28216	Betaproteobacteria	703	0	1716	0	353	0	3926	0	2341	0	1332	0	1	0	1	0	4	1	1	0
O	80840	Burkholderiales	702	0	1714	3	353	0	3926	0	2341	0	1331	0	1	0	1	1	3	0	0	0
F	80864	Comamonadaceae	696	0	1685	0	346	0	3894	0	2340	0	1319	0	0	0	0	0	0	0	0	0
G	219181	Ottowia	696	0	1684	0	346	0	3893	0	2340	0	1319	0	0	0	0	0	0	0	0	0
S	1207057	Ottowia beijingensis	696	696	1684	1684	346	346	3893	3893	2340	2340	1319	1319	0	0	0	0	0	0	0	0
G	2703874	Albitalea	0	0	0	0	0	0	1	0	0	0	0	0	0	0	0	0	0	0	0	0
S	2496871	Albitalea terrae	0	0	0	0	0	0	1	1	0	0	0	0	0	0	0	0	0	0	0	0
G	12916	Acidovorax	0	0	1	0	0	0	0	0	0	0	0	0	0	0	0	0	0	0	0	0
G1	2684926	unclassified Acidovorax	0	0	1	0	0	0	0	0	0	0	0	0	0	0	0	0	0	0	0	0
S	2518343	Acidovorax sp. JMULE5	0	0	1	1	0	0	0	0	0	0	0	0	0	0	0	0	0	0	0	0
F	995019	Sutterellaceae	4	0	11	0	5	0	29	0	0	0	0	0	1	0	0	0	0	0	0	0
G	40544	Sutterella	1	0	0	0	3	0	25	0	0	0	0	0	1	0	0	0	0	0	0	0
S	40545	Sutterella wadsworthensis	1	1	0	0	3	3	25	25	0	0	0	0	0	0	0	0	0	0	0	0
S	1816689	Sutterella massiliensis	0	0	0	0	0	0	0	0	0	0	0	0	1	1	0	0	0	0	0	0
G	577310	Parasutterella	3	0	11	0	2	0	4	0	0	0	0	0	0	0	0	0	0	0	0	0
S	487175	Parasutterella excrementihominis	3	0	11	0	2	0	4	0	0	0	0	0	0	0	0	0	0	0	0	0
S1	762966	Parasutterella excrementihominis YIT 11859	3	3	11	11	2	2	4	4	0	0	0	0	0	0	0	0	0	0	0	0
F	119060	Burkholderiaceae	2	0	4	1	1	0	2	0	0	0	6	0	0	0	0	0	2	1	0	0
G	1822464	Paraburkholderia	0	0	2	1	1	0	2	0	0	0	4	0	0	0	0	0	1	0	0	0
S	261302	Paraburkholderia phytofirmans	0	0	1	0	1	0	1	0	0	0	3	0	0	0	0	0	1	0	0	0
S1	1417228	Paraburkholderia phytofirmans OLGA172	0	0	1	1	1	1	1	1	0	0	3	3	0	0	0	0	1	1	0	0
S	2026199	Paraburkholderia aromaticivorans	0	0	0	0	0	0	0	0	0	0	1	1	0	0	0	0	0	0	0	0
S	634127	Paraburkholderia heleia	0	0	0	0	0	0	1	0	0	0	0	0	0	0	0	0	0	0	0	0
S1	1218080	Paraburkholderia heleia NBRC 101817	0	0	0	0	0	0	1	1	0	0	0	0	0	0	0	0	0	0	0	0
G	48736	Ralstonia	2	0	1	1	0	0	0	0	0	0	1	0	0	0	0	0	0	0	0	0
S	329	Ralstonia pickettii	2	2	0	0	0	0	0	0	0	0	0	0	0	0	0	0	0	0	0	0
S	190721	Ralstonia insidiosa	0	0	0	0	0	0	0	0	0	0	1	1	0	0	0	0	0	0	0	0
G	2571160	Trinickia	0	0	0	0	0	0	0	0	0	0	1	0	0	0	0	0	0	0	0	0
S	2419777	Trinickia fusca	0	0	0	0	0	0	0	0	0	0	1	1	0	0	0	0	0	0	0	0
F	2975441	Sphaerotilaceae	0	0	5	0	1	0	1	0	1	0	3	0	0	0	0	0	1	0	0	0
G	215579	Schlegelella	0	0	5	0	1	0	1	0	1	0	3	0	0	0	0	0	1	0	0	0
S	376175	Schlegelella aquatica	0	0	5	5	1	1	1	1	1	1	3	3	0	0	0	0	1	1	0	0
O1	224471	Burkholderiales genera incertae sedis	0	0	4	0	0	0	0	0	0	0	2	0	0	0	0	0	0	0	0	0
G	114248	Tepidimonas	0	0	2	0	0	0	0	0	0	0	1	0	0	0	0	0	0	0	0	0
S	1101373	Tepidimonas fonticaldi	0	0	0	0	0	0	0	0	0	0	1	1	0	0	0	0	0	0	0	0
S	114249	Tepidimonas ignava	0	0	1	1	0	0	0	0	0	0	0	0	0	0	0	0	0	0	0	0
S	247482	Tepidimonas aquatica	0	0	1	1	0	0	0	0	0	0	0	0	0	0	0	0	0	0	0	0
G	92793	Aquabacterium	0	0	1	0	0	0	0	0	0	0	1	0	0	0	0	0	0	0	0	0
S	2315236	Aquabacterium pictum	0	0	0	0	0	0	0	0	0	0	1	1	0	0	0	0	0	0	0	0
S	70584	Aquabacterium parvum	0	0	1	1	0	0	0	0	0	0	0	0	0	0	0	0	0	0	0	0
G	2709671	Saezia	0	0	1	0	0	0	0	0	0	0	0	0	0	0	0	0	0	0	0	0
S	1965230	Saezia sanguinis	0	0	1	1	0	0	0	0	0	0	0	0	0	0	0	0	0	0	0	0
F	75682	Oxalobacteraceae	0	0	2	0	0	0	0	0	0	0	1	0	0	0	0	0	0	0	0	0
G	202907	Collimonas	0	0	0	0	0	0	0	0	0	0	1	0	0	0	0	0	0	0	0	0
S	279058	Collimonas arenae	0	0	0	0	0	0	0	0	0	0	1	1	0	0	0	0	0	0	0	0
G	963	Herbaspirillum	0	0	1	1	0	0	0	0	0	0	0	0	0	0	0	0	0	0	0	0
G	401469	Undibacterium	0	0	1	1	0	0	0	0	0	0	0	0	0	0	0	0	0	0	0	0
O	206351	Neisseriales	1	0	2	0	0	0	0	0	0	0	1	0	0	0	0	0	0	0	0	0
F	481	Neisseriaceae	1	0	2	0	0	0	0	0	0	0	1	0	0	0	0	0	0	0	0	0
G	538	Eikenella	0	0	2	0	0	0	0	0	0	0	0	0	0	0	0	0	0	0	0	0
S	539	Eikenella corrodens	0	0	2	2	0	0	0	0	0	0	0	0	0	0	0	0	0	0	0	0
G	482	Neisseria	1	1	0	0	0	0	0	0	0	0	1	0	0	0	0	0	0	0	0	0
S	485	Neisseria gonorrhoeae	0	0	0	0	0	0	0	0	0	0	1	1	0	0	0	0	0	0	0	0
O	206389	Rhodocyclales	0	0	0	0	0	0	0	0	0	0	0	0	0	0	0	0	0	0	1	0
F	75787	Rhodocyclaceae	0	0	0	0	0	0	0	0	0	0	0	0	0	0	0	0	0	0	1	0
G	146937	Azospira	0	0	0	0	0	0	0	0	0	0	0	0	0	0	0	0	0	0	1	1
C	28211	Alphaproteobacteria	6	1	16	1	0	0	15	0	1	0	14	1	0	0	6	0	12	1	4	0
O	356	Hyphomicrobiales	0	0	9	0	0	0	7	0	0	0	6	0	0	0	4	0	5	0	2	0
F	41294	Nitrobacteraceae	0	0	2	0	0	0	2	0	0	0	2	0	0	0	2	0	2	0	2	1
G	374	Bradyrhizobium	0	0	2	0	0	0	2	0	0	0	1	0	0	0	2	0	2	0	1	0
S	1928661	Bradyrhizobium cajani	0	0	1	1	0	0	0	0	0	0	0	0	0	0	1	1	0	0	1	1
S	280333	Bradyrhizobium pachyrhizi	0	0	1	1	0	0	1	1	0	0	0	0	0	0	1	1	0	0	0	0
S	2560054	Bradyrhizobium frederickii	0	0	0	0	0	0	1	1	0	0	1	1	0	0	0	0	0	0	0	0
G1	2631580	unclassified Bradyrhizobium	0	0	0	0	0	0	0	0	0	0	0	0	0	0	0	0	1	0	0	0
S	114615	Bradyrhizobium sp. ORS 278	0	0	0	0	0	0	0	0	0	0	0	0	0	0	0	0	1	1	0	0
S	1437360	Bradyrhizobium erythrophlei	0	0	0	0	0	0	0	0	0	0	0	0	0	0	0	0	1	1	0	0
G	1073	Rhodopseudomonas	0	0	0	0	0	0	0	0	0	0	1	0	0	0	0	0	0	0	0	0
G1	2638247	unclassified Rhodopseudomonas	0	0	0	0	0	0	0	0	0	0	1	0	0	0	0	0	0	0	0	0
S	2991972	Rhodopseudomonas sp. P2A-2r	0	0	0	0	0	0	0	0	0	0	1	1	0	0	0	0	0	0	0	0
F	118882	Brucellaceae	0	0	3	0	0	0	1	0	0	0	2	0	0	0	2	0	0	0	0	0
F1	2826938	Brucella/Ochrobactrum group	0	0	3	0	0	0	1	0	0	0	2	0	0	0	2	0	0	0	0	0
G	234	Brucella	0	0	3	1	0	0	1	0	0	0	2	0	0	0	2	0	0	0	0	0
S	391287	Brucella ciceri	0	0	2	2	0	0	1	1	0	0	2	2	0	0	2	2	0	0	0	0
F	82115	Rhizobiaceae	0	0	0	0	0	0	1	0	0	0	1	0	0	0	0	0	0	0	0	0
G	1648508	Ciceribacter	0	0	0	0	0	0	0	0	0	0	1	0	0	0	0	0	0	0	0	0
S	448181	Ciceribacter selenitireducens	0	0	0	0	0	0	0	0	0	0	1	0	0	0	0	0	0	0	0	0
S1	1336235	Ciceribacter selenitireducens ATCC BAA-1503	0	0	0	0	0	0	0	0	0	0	1	1	0	0	0	0	0	0	0	0
F1	227290	Rhizobium/Agrobacterium group	0	0	0	0	0	0	1	0	0	0	0	0	0	0	0	0	0	0	0	0
G	379	Rhizobium	0	0	0	0	0	0	1	0	0	0	0	0	0	0	0	0	0	0	0	0
S	335017	Rhizobium mesosinicum	0	0	0	0	0	0	1	1	0	0	0	0	0	0	0	0	0	0	0	0
F	255475	Aurantimonadaceae	0	0	0	0	0	0	1	0	0	0	0	0	0	0	0	0	1	0	0	0
G	414371	Aureimonas	0	0	0	0	0	0	1	0	0	0	0	0	0	0	0	0	1	0	0	0
S	370622	Aureimonas altamirensis	0	0	0	0	0	0	0	0	0	0	0	0	0	0	0	0	1	0	0	0
S1	1121026	Aureimonas altamirensis DSM 21988	0	0	0	0	0	0	0	0	0	0	0	0	0	0	0	0	1	1	0	0
S	1744844	Aureimonas pseudogalii	0	0	0	0	0	0	1	1	0	0	0	0	0	0	0	0	0	0	0	0
F	2831100	Boseaceae	0	0	1	0	0	0	0	0	0	0	1	0	0	0	0	0	0	0	0	0
G	85413	Bosea	0	0	1	0	0	0	0	0	0	0	1	0	0	0	0	0	0	0	0	0
G1	2653178	unclassified Bosea	0	0	0	0	0	0	0	0	0	0	1	0	0	0	0	0	0	0	0	0
S	1792307	Bosea sp. PAMC 26642	0	0	0	0	0	0	0	0	0	0	1	1	0	0	0	0	0	0	0	0
S	1036779	Bosea lupini	0	0	1	1	0	0	0	0	0	0	0	0	0	0	0	0	0	0	0	0
F	2843308	Pleomorphomonadaceae	0	0	1	0	0	0	0	0	0	0	0	0	0	0	0	0	1	0	0	0
G	261933	Pleomorphomonas	0	0	0	0	0	0	0	0	0	0	0	0	0	0	0	0	1	0	0	0
S	2023338	Pleomorphomonas carboxyditropha	0	0	0	0	0	0	0	0	0	0	0	0	0	0	0	0	1	1	0	0
G	1775716	Methylobrevis	0	0	1	0	0	0	0	0	0	0	0	0	0	0	0	0	0	0	0	0
S	2793297	Methylobrevis albus	0	0	1	1	0	0	0	0	0	0	0	0	0	0	0	0	0	0	0	0
F	2036754	Chelatococcaceae	0	0	0	0	0	0	0	0	0	0	0	0	0	0	0	0	1	0	0	0
G	28209	Chelatococcus	0	0	0	0	0	0	0	0	0	0	0	0	0	0	0	0	1	0	0	0
S	1743235	Chelatococcus composti	0	0	0	0	0	0	0	0	0	0	0	0	0	0	0	0	1	1	0	0
F	2813035	Parvibaculaceae	0	0	0	0	0	0	1	0	0	0	0	0	0	0	0	0	0	0	0	0
G	1742974	Pyruvatibacter	0	0	0	0	0	0	1	0	0	0	0	0	0	0	0	0	0	0	0	0
S	1712261	Pyruvatibacter mobilis	0	0	0	0	0	0	1	1	0	0	0	0	0	0	0	0	0	0	0	0
F	2137278	Salinarimonadaceae	0	0	0	0	0	0	1	0	0	0	0	0	0	0	0	0	0	0	0	0
G	690086	Salinarimonas	0	0	0	0	0	0	1	0	0	0	0	0	0	0	0	0	0	0	0	0
S	1638099	Salinarimonas soli	0	0	0	0	0	0	1	1	0	0	0	0	0	0	0	0	0	0	0	0
F	45401	Hyphomicrobiaceae	0	0	1	0	0	0	0	0	0	0	0	0	0	0	0	0	0	0	0	0
G	29407	Rhodoplanes	0	0	1	0	0	0	0	0	0	0	0	0	0	0	0	0	0	0	0	0
G1	2619116	unclassified Rhodoplanes	0	0	1	0	0	0	0	0	0	0	0	0	0	0	0	0	0	0	0	0
S	674703	Rhodoplanes sp. Z2-YC6860	0	0	1	1	0	0	0	0	0	0	0	0	0	0	0	0	0	0	0	0
F	119045	Methylobacteriaceae	0	0	1	0	0	0	0	0	0	0	0	0	0	0	0	0	0	0	0	0
G	407	Methylobacterium	0	0	1	0	0	0	0	0	0	0	0	0	0	0	0	0	0	0	0	0
S	932741	Methylobacterium cerastii	0	0	1	1	0	0	0	0	0	0	0	0	0	0	0	0	0	0	0	0
O	204457	Sphingomonadales	3	0	4	4	0	0	3	0	0	0	2	0	0	0	0	0	3	0	0	0
F	41297	Sphingomonadaceae	3	1	0	0	0	0	3	0	0	0	2	0	0	0	0	0	3	0	0	0
G	13687	Sphingomonas	1	1	0	0	0	0	1	0	0	0	2	0	0	0	0	0	2	1	0	0
S	2484750	Sphingomonas populi	0	0	0	0	0	0	0	0	0	0	0	0	0	0	0	0	1	1	0	0
S	93063	Sphingomonas aquatilis	0	0	0	0	0	0	0	0	0	0	1	1	0	0	0	0	0	0	0	0
S	1141887	Sphingomonas lenta	0	0	0	0	0	0	0	0	0	0	1	1	0	0	0	0	0	0	0	0
S	59803	Sphingomonas echinoides	0	0	0	0	0	0	1	0	0	0	0	0	0	0	0	0	0	0	0	0
S1	1112212	Sphingomonas echinoides ATCC 14820	0	0	0	0	0	0	1	1	0	0	0	0	0	0	0	0	0	0	0	0
G	165696	Novosphingobium	0	0	0	0	0	0	1	0	0	0	0	0	0	0	0	0	1	1	0	0
S	1908524	Novosphingobium umbonatum	0	0	0	0	0	0	1	1	0	0	0	0	0	0	0	0	0	0	0	0
G	165695	Sphingobium	1	0	0	0	0	0	1	1	0	0	0	0	0	0	0	0	0	0	0	0
S	46429	Sphingobium chlorophenolicum	1	1	0	0	0	0	0	0	0	0	0	0	0	0	0	0	0	0	0	0
O	204455	Rhodobacterales	1	0	1	0	0	0	3	0	0	0	2	0	0	0	2	0	1	0	0	0
F	31989	Paracoccaceae	1	0	0	0	0	0	3	0	0	0	1	0	0	0	2	0	1	0	0	0
G	2338561	Pelagivirga	0	0	0	0	0	0	3	0	0	0	1	0	0	0	2	0	0	0	0	0
S	2170575	Pelagivirga sediminicola	0	0	0	0	0	0	3	3	0	0	1	1	0	0	2	2	0	0	0	0
G	265	Paracoccus	0	0	0	0	0	0	0	0	0	0	0	0	0	0	0	0	1	0	0	0
S	225362	Paracoccus haeundaensis	0	0	0	0	0	0	0	0	0	0	0	0	0	0	0	0	1	1	0	0
G	1658781	Aliiroseovarius	1	0	0	0	0	0	0	0	0	0	0	0	0	0	0	0	0	0	0	0
S	1173584	Aliiroseovarius sediminilitoris	1	1	0	0	0	0	0	0	0	0	0	0	0	0	0	0	0	0	0	0
F	2854170	Roseobacteraceae	0	0	1	0	0	0	0	0	0	0	1	0	0	0	0	0	0	0	0	0
G	97050	Ruegeria	0	0	1	0	0	0	0	0	0	0	1	0	0	0	0	0	0	0	0	0
S	2747601	Ruegeria haliotis	0	0	1	1	0	0	0	0	0	0	1	1	0	0	0	0	0	0	0	0
O	204441	Rhodospirillales	0	0	0	0	0	0	0	0	0	0	3	0	0	0	0	0	1	0	2	0
F	433	Acetobacteraceae	0	0	0	0	0	0	0	0	0	0	2	0	0	0	0	0	1	1	2	0
G	2781897	Lichenicoccus	0	0	0	0	0	0	0	0	0	0	0	0	0	0	0	0	0	0	1	0
S	2683649	Lichenicoccus roseus	0	0	0	0	0	0	0	0	0	0	0	0	0	0	0	0	0	0	1	1
G	504465	Rhodovastum	0	0	0	0	0	0	0	0	0	0	0	0	0	0	0	0	0	0	1	0
S	504468	Rhodovastum atsumiense	0	0	0	0	0	0	0	0	0	0	0	0	0	0	0	0	0	0	1	1
G	2041181	Caldovatus	0	0	0	0	0	0	0	0	0	0	1	0	0	0	0	0	0	0	0	0
S	2041189	Caldovatus sediminis	0	0	0	0	0	0	0	0	0	0	1	1	0	0	0	0	0	0	0	0
G	125216	Roseomonas	0	0	0	0	0	0	0	0	0	0	1	0	0	0	0	0	0	0	0	0
S	1854500	Roseomonas nepalensis	0	0	0	0	0	0	0	0	0	0	1	1	0	0	0	0	0	0	0	0
F	41295	Rhodospirillaceae	0	0	0	0	0	0	0	0	0	0	1	0	0	0	0	0	0	0	0	0
G	2705399	Hypericibacter	0	0	0	0	0	0	0	0	0	0	1	0	0	0	0	0	0	0	0	0
S	2602016	Hypericibacter adhaerens	0	0	0	0	0	0	0	0	0	0	1	1	0	0	0	0	0	0	0	0
O	204458	Caulobacterales	1	0	1	0	0	0	1	0	0	0	0	0	0	0	0	0	1	0	0	0
F	76892	Caulobacteraceae	1	0	1	0	0	0	1	0	0	0	0	0	0	0	0	0	1	0	0	0
G	41275	Brevundimonas	0	0	1	0	0	0	0	0	0	0	0	0	0	0	0	0	1	0	0	0
G1	2622653	unclassified Brevundimonas	0	0	1	0	0	0	0	0	0	0	0	0	0	0	0	0	1	0	0	0
S	2861285	Brevundimonas sp. PAMC22021	0	0	0	0	0	0	0	0	0	0	0	0	0	0	0	0	1	1	0	0
S	2579977	Brevundimonas sp. SGAir0440	0	0	1	1	0	0	0	0	0	0	0	0	0	0	0	0	0	0	0	0
G	75	Caulobacter	0	0	0	0	0	0	1	1	0	0	0	0	0	0	0	0	0	0	0	0
G	76890	Asticcacaulis	1	0	0	0	0	0	0	0	0	0	0	0	0	0	0	0	0	0	0	0
S	78587	Asticcacaulis excentricus	1	0	0	0	0	0	0	0	0	0	0	0	0	0	0	0	0	0	0	0
S1	573065	Asticcacaulis excentricus CB 48	1	1	0	0	0	0	0	0	0	0	0	0	0	0	0	0	0	0	0	0
O	766	Rickettsiales	0	0	0	0	0	0	0	0	1	0	0	0	0	0	0	0	0	0	0	0
F	775	Rickettsiaceae	0	0	0	0	0	0	0	0	1	0	0	0	0	0	0	0	0	0	0	0
G	1742636	Candidatus Megaira	0	0	0	0	0	0	0	0	1	0	0	0	0	0	0	0	0	0	0	0
G1	1742707	unclassified Candidatus Megaira	0	0	0	0	0	0	0	0	1	0	0	0	0	0	0	0	0	0	0	0
S	2866313	Candidatus Megaira endosymbiont of Carteria cerasiformis	0	0	0	0	0	0	0	0	1	1	0	0	0	0	0	0	0	0	0	0
O	1921567	Micropepsales	0	0	0	0	0	0	1	0	0	0	0	0	0	0	0	0	0	0	0	0
F	1921568	Micropepsaceae	0	0	0	0	0	0	1	0	0	0	0	0	0	0	0	0	0	0	0	0
G	1241326	Rhizomicrobium	0	0	0	0	0	0	1	0	0	0	0	0	0	0	0	0	0	0	0	0
S	189966	Rhizomicrobium palustre	0	0	0	0	0	0	1	1	0	0	0	0	0	0	0	0	0	0	0	0
P1	68525	delta/epsilon subdivisions	0	0	2	0	1	0	7	0	0	0	0	0	0	0	1	0	0	0	0	0
C	28221	Deltaproteobacteria	0	0	2	0	1	0	7	0	0	0	0	0	0	0	1	0	0	0	0	0
O	213115	Desulfovibrionales	0	0	2	0	1	0	7	0	0	0	0	0	0	0	1	0	0	0	0	0
F	194924	Desulfovibrionaceae	0	0	2	0	1	0	7	0	0	0	0	0	0	0	1	0	0	0	0	0
G	35832	Bilophila	0	0	2	0	1	0	7	0	0	0	0	0	0	0	1	0	0	0	0	0
S	35833	Bilophila wadsworthia	0	0	2	0	1	0	7	0	0	0	0	0	0	0	1	0	0	0	0	0
S1	563192	Bilophila wadsworthia 3_1_6	0	0	2	2	1	1	7	7	0	0	0	0	0	0	1	1	0	0	0	0
C	1553900	Oligoflexia	0	0	0	0	0	0	0	0	0	0	0	0	0	0	2	0	0	0	0	0
O	213481	Bdellovibrionales	0	0	0	0	0	0	0	0	0	0	0	0	0	0	2	0	0	0	0	0
F	213483	Pseudobdellovibrionaceae	0	0	0	0	0	0	0	0	0	0	0	0	0	0	2	0	0	0	0	0
G	958	Bdellovibrio	0	0	0	0	0	0	0	0	0	0	0	0	0	0	2	0	0	0	0	0
S	2835041	Bdellovibrio reynosensis	0	0	0	0	0	0	0	0	0	0	0	0	0	0	2	2	0	0	0	0
C	2008785	Hydrogenophilia	0	0	1	0	0	0	0	0	0	0	1	0	0	0	0	0	0	0	0	0
O	119069	Hydrogenophilales	0	0	1	0	0	0	0	0	0	0	1	0	0	0	0	0	0	0	0	0
F	206349	Hydrogenophilaceae	0	0	1	0	0	0	0	0	0	0	1	0	0	0	0	0	0	0	0	0
G	70774	Hydrogenophilus	0	0	1	0	0	0	0	0	0	0	1	0	0	0	0	0	0	0	0	0
S	297	Hydrogenophilus thermoluteolus	0	0	1	1	0	0	0	0	0	0	1	1	0	0	0	0	0	0	0	0
D1	1783272	Terrabacteria group	4156	9	28824	15	2450	0	28689	21	1456	0	18787	32	1056	4	22542	5	15806	7	1824	1
P	201174	Actinomycetota	1293	0	18273	0	1345	0	25364	0	1207	0	17953	0	1007	0	22440	0	15388	0	1579	0
C	1760	Actinomycetes	1293	827	18269	16331	1343	875	25360	20450	1207	370	17952	4536	1006	419	22440	17778	15384	12758	1578	881
O	85011	Streptomycetales	375	0	809	0	416	0	3974	0	622	0	11765	0	431	0	3258	0	2009	0	462	0
F	2062	Streptomycetaceae	375	0	809	0	416	0	3974	0	622	0	11765	0	431	0	3258	0	2009	0	462	0
G	1883	Streptomyces	375	110	809	413	416	155	3974	1535	622	125	11765	2992	431	58	3258	1483	2009	1277	462	143
G1	2894086	Streptomyces pseudogriseolus group	0	0	7	0	36	0	6	0	116	0	5553	0	85	0	9	0	2	0	33	0
S	68204	Streptomyces gancidicus	0	0	7	7	36	36	6	6	116	116	5553	5553	85	85	9	9	2	2	33	33
S	36816	Streptomyces caelestis	105	105	267	267	112	112	2265	2265	51	51	1019	1019	149	149	1242	1242	459	459	115	115
S	67312	Streptomyces kurssanovii	146	146	33	33	74	74	91	91	226	226	1198	1198	115	115	474	474	211	211	93	93
S	85558	Streptomyces turgidiscabies	2	2	7	7	31	31	23	23	49	49	531	531	19	19	4	4	13	13	51	51
S	67322	Streptomyces malachitofuscus	11	11	73	73	6	6	48	48	8	8	420	420	4	4	40	40	45	45	26	26
G1	2867164	Streptomyces rochei group	1	0	9	0	1	0	3	0	46	0	29	0	1	0	5	0	1	0	1	0
S	68207	Streptomyces geysiriensis	1	1	9	9	1	1	3	3	46	46	29	29	1	1	5	5	1	1	1	1
S	66371	Streptomyces fumigatiscleroticus	0	0	0	0	0	0	1	1	0	0	16	16	0	0	0	0	1	1	0	0
S	68200	Streptomyces flavofungini	0	0	0	0	0	0	1	1	1	1	6	6	0	0	1	1	0	0	0	0
S	1485586	Streptomyces calidiresistens	0	0	0	0	0	0	0	0	0	0	1	1	0	0	0	0	0	0	0	0
S	1464011	[Kitasatospora] papulosa	0	0	0	0	0	0	1	1	0	0	0	0	0	0	0	0	0	0	0	0
S	67314	Streptomyces lavendofoliae	0	0	0	0	1	1	0	0	0	0	0	0	0	0	0	0	0	0	0	0
O	85012	Streptosporangiales	84	2	1062	105	49	9	916	111	209	2	1594	131	85	10	1163	92	605	53	230	1
F	2012	Thermomonosporaceae	80	0	954	0	32	0	783	0	194	0	1452	0	70	0	1066	0	544	0	194	0
G	1988	Actinomadura	80	0	954	0	32	0	783	0	194	0	1452	0	70	0	1066	0	544	0	194	0
S	1991	Actinomadura cremea	80	80	954	954	32	32	783	783	194	194	1452	1452	70	70	1066	1066	544	544	194	194
F	2004	Streptosporangiaceae	2	0	3	0	8	0	22	0	13	0	11	0	5	0	5	0	8	0	35	0
G	2000	Streptosporangium	2	0	2	0	8	0	22	0	13	0	11	0	5	0	5	0	8	0	35	0
S	46188	Streptosporangium violaceochromogenes	2	2	2	2	8	8	22	22	13	13	11	11	5	5	5	5	8	8	35	35
G	83681	Nonomuraea	0	0	1	0	0	0	0	0	0	0	0	0	0	0	0	0	0	0	0	0
S	2070368	Nonomuraea aridisoli	0	0	1	1	0	0	0	0	0	0	0	0	0	0	0	0	0	0	0	0
O	85007	Corynebacteriales	1	0	18	0	0	0	0	0	1	0	2	0	58	0	222	0	2	0	1	0
F	1762	Mycobacteriaceae	0	0	1	0	0	0	0	0	1	0	0	0	58	0	219	0	0	0	0	0
G	1763	Mycobacterium	0	0	1	0	0	0	0	0	0	0	0	0	58	0	219	0	0	0	0	0
G1	77643	Mycobacterium tuberculosis complex	0	0	0	0	0	0	0	0	0	0	0	0	58	1	219	9	0	0	0	0
S	1773	Mycobacterium tuberculosis	0	0	0	0	0	0	0	0	0	0	0	0	57	54	209	198	0	0	0	0
S1	83332	Mycobacterium tuberculosis H37Rv	0	0	0	0	0	0	0	0	0	0	0	0	1	0	4	2	0	0	0	0
S2	757418	Mycobacterium tuberculosis H37RvMA	0	0	0	0	0	0	0	0	0	0	0	0	0	0	2	2	0	0	0	0
S2	1437856	Mycobacterium tuberculosis H37RvSiena	0	0	0	0	0	0	0	0	0	0	0	0	1	1	0	0	0	0	0	0
S1	395095	Mycobacterium tuberculosis str. Haarlem	0	0	0	0	0	0	0	0	0	0	0	0	0	0	2	2	0	0	0	0
S1	1352591	Mycobacterium tuberculosis PanR0902	0	0	0	0	0	0	0	0	0	0	0	0	0	0	1	1	0	0	0	0
S1	336982	Mycobacterium tuberculosis F11	0	0	0	0	0	0	0	0	0	0	0	0	0	0	1	1	0	0	0	0
S1	1765	Mycobacterium tuberculosis variant bovis	0	0	0	0	0	0	0	0	0	0	0	0	0	0	1	1	0	0	0	0
S1	1344044	Mycobacterium tuberculosis PanR0205	0	0	0	0	0	0	0	0	0	0	0	0	0	0	1	1	0	0	0	0
S1	478433	Mycobacterium tuberculosis KZN 4207	0	0	0	0	0	0	0	0	0	0	0	0	0	0	1	1	0	0	0	0
S1	1334075	Mycobacterium tuberculosis TRS29	0	0	0	0	0	0	0	0	0	0	0	0	1	1	0	0	0	0	0	0
S1	1346778	Mycobacterium tuberculosis PanR0315	0	0	0	0	0	0	0	0	0	0	0	0	1	1	0	0	0	0	0	0
S	78331	Mycobacterium canettii	0	0	0	0	0	0	0	0	0	0	0	0	0	0	1	0	0	0	0	0
S1	1246120	Mycobacterium canettii CIPT 140070005	0	0	0	0	0	0	0	0	0	0	0	0	0	0	1	1	0	0	0	0
G1	120793	Mycobacterium avium complex (MAC)	0	0	1	0	0	0	0	0	0	0	0	0	0	0	0	0	0	0	0	0
S	1764	Mycobacterium avium	0	0	1	1	0	0	0	0	0	0	0	0	0	0	0	0	0	0	0	0
G	670516	Mycobacteroides	0	0	0	0	0	0	0	0	1	0	0	0	0	0	0	0	0	0	0	0
S	1774	Mycobacteroides chelonae	0	0	0	0	0	0	0	0	1	1	0	0	0	0	0	0	0	0	0	0
F	1653	Corynebacteriaceae	1	0	15	0	0	0	0	0	0	0	1	0	0	0	0	0	1	0	1	0
G	1716	Corynebacterium	1	1	15	1	0	0	0	0	0	0	1	0	0	0	0	0	1	0	1	0
S	36808	Corynebacterium bovis	0	0	4	4	0	0	0	0	0	0	0	0	0	0	0	0	0	0	0	0
S	38304	Corynebacterium tuberculostearicum	0	0	3	3	0	0	0	0	0	0	0	0	0	0	0	0	0	0	0	0
S	1979527	Corynebacterium kefirresidentii	0	0	0	0	0	0	0	0	0	0	0	0	0	0	0	0	0	0	1	1
S	134034	Corynebacterium freneyi	0	0	0	0	0	0	0	0	0	0	0	0	0	0	0	0	1	1	0	0
S	2594913	Corynebacterium sanguinis	0	0	0	0	0	0	0	0	0	0	1	1	0	0	0	0	0	0	0	0
S	161889	Corynebacterium lipophiloflavum	0	0	1	0	0	0	0	0	0	0	0	0	0	0	0	0	0	0	0	0
S1	525263	Corynebacterium lipophiloflavum DSM 44291	0	0	1	1	0	0	0	0	0	0	0	0	0	0	0	0	0	0	0	0
S	161899	Corynebacterium singulare	0	0	1	1	0	0	0	0	0	0	0	0	0	0	0	0	0	0	0	0
S	2735136	Corynebacterium wankanglinii	0	0	1	1	0	0	0	0	0	0	0	0	0	0	0	0	0	0	0	0
S	1288393	Corynebacterium pilbarense	0	0	1	1	0	0	0	0	0	0	0	0	0	0	0	0	0	0	0	0
S	2054421	Corynebacterium godavarianum	0	0	1	1	0	0	0	0	0	0	0	0	0	0	0	0	0	0	0	0
S	38289	Corynebacterium jeikeium	0	0	1	1	0	0	0	0	0	0	0	0	0	0	0	0	0	0	0	0
S	2026255	Corynebacterium hadale	0	0	1	1	0	0	0	0	0	0	0	0	0	0	0	0	0	0	0	0
F	85025	Nocardiaceae	0	0	0	0	0	0	0	0	0	0	1	0	0	0	1	0	1	0	0	0
G	1817	Nocardia	0	0	0	0	0	0	0	0	0	0	1	0	0	0	1	0	1	0	0	0
S	480036	Nocardia blacklockiae	0	0	0	0	0	0	0	0	0	0	0	0	0	0	1	1	1	1	0	0
S	37327	Nocardia brevicatena	0	0	0	0	0	0	0	0	0	0	1	0	0	0	0	0	0	0	0	0
S1	1206725	Nocardia brevicatena NBRC 12119	0	0	0	0	0	0	0	0	0	0	1	1	0	0	0	0	0	0	0	0
F	85029	Dietziaceae	0	0	1	0	0	0	0	0	0	0	0	0	0	0	2	0	0	0	0	0
G	37914	Dietzia	0	0	1	0	0	0	0	0	0	0	0	0	0	0	2	0	0	0	0	0
S	2697499	Dietzia massiliensis	0	0	1	1	0	0	0	0	0	0	0	0	0	0	2	2	0	0	0	0
F	85028	Tsukamurellaceae	0	0	1	0	0	0	0	0	0	0	0	0	0	0	0	0	0	0	0	0
G	2060	Tsukamurella	0	0	1	0	0	0	0	0	0	0	0	0	0	0	0	0	0	0	0	0
S	57704	Tsukamurella tyrosinosolvens	0	0	1	1	0	0	0	0	0	0	0	0	0	0	0	0	0	0	0	0
O	85006	Micrococcales	3	0	29	0	2	0	15	0	2	0	37	0	1	0	10	0	5	0	3	0
F	1268	Micrococcaceae	0	0	17	0	1	0	11	0	1	0	33	0	0	0	8	0	2	0	3	0
G	1742990	Paeniglutamicibacter	0	0	8	0	1	0	9	0	0	0	29	0	0	0	8	0	1	0	1	0
S	494023	Paeniglutamicibacter antarcticus	0	0	8	8	1	1	9	9	0	0	29	29	0	0	8	8	1	1	1	1
G	1269	Micrococcus	0	0	6	2	0	0	2	0	1	0	3	1	0	0	0	0	1	0	2	0
S	1270	Micrococcus luteus	0	0	2	2	0	0	2	2	1	0	2	2	0	0	0	0	1	1	2	2
S1	465515	Micrococcus luteus NCTC 2665	0	0	0	0	0	0	0	0	1	1	0	0	0	0	0	0	0	0	0	0
S	384602	Micrococcus flavus	0	0	2	2	0	0	0	0	0	0	0	0	0	0	0	0	0	0	0	0
G	32207	Rothia	0	0	3	0	0	0	0	0	0	0	0	0	0	0	0	0	0	0	0	0
S	43675	Rothia mucilaginosa	0	0	3	3	0	0	0	0	0	0	0	0	0	0	0	0	0	0	0	0
G	57493	Kocuria	0	0	0	0	0	0	0	0	0	0	1	0	0	0	0	0	0	0	0	0
S	71999	Kocuria palustris	0	0	0	0	0	0	0	0	0	0	1	1	0	0	0	0	0	0	0	0
F	2805590	Ornithinimicrobiaceae	0	0	5	0	1	0	2	0	1	0	4	0	1	0	2	0	2	0	0	0
G	125287	Ornithinimicrobium	0	0	5	0	1	0	2	0	1	0	4	0	1	0	2	0	2	0	0	0
S	2864873	Ornithinimicrobium laminariae	0	0	5	5	1	1	2	2	1	1	4	4	1	1	2	2	2	2	0	0
F	85020	Dermabacteraceae	0	0	4	0	0	0	1	0	0	0	0	0	0	0	0	0	0	0	0	0
G	43668	Brachybacterium	0	0	3	1	0	0	1	0	0	0	0	0	0	0	0	0	0	0	0	0
S	219301	Brachybacterium muris	0	0	2	2	0	0	1	1	0	0	0	0	0	0	0	0	0	0	0	0
G	36739	Dermabacter	0	0	1	0	0	0	0	0	0	0	0	0	0	0	0	0	0	0	0	0
S	1630135	Dermabacter vaginalis	0	0	1	1	0	0	0	0	0	0	0	0	0	0	0	0	0	0	0	0
F	85023	Microbacteriaceae	1	0	1	0	0	0	1	0	0	0	0	0	0	0	0	0	1	0	0	0
G	33882	Microbacterium	1	0	0	0	0	0	0	0	0	0	0	0	0	0	0	0	1	0	0	0
S	2707006	Microbacterium paulum	0	0	0	0	0	0	0	0	0	0	0	0	0	0	0	0	1	1	0	0
G1	2609290	unclassified Microbacterium	1	0	0	0	0	0	0	0	0	0	0	0	0	0	0	0	0	0	0	0
S	2766784	Microbacterium sp. Nx66	1	1	0	0	0	0	0	0	0	0	0	0	0	0	0	0	0	0	0	0
G	46352	Agrococcus	0	0	0	0	0	0	1	0	0	0	0	0	0	0	0	0	0	0	0	0
S	684552	Agrococcus carbonis	0	0	0	0	0	0	1	1	0	0	0	0	0	0	0	0	0	0	0	0
G	69578	Cryobacterium	0	0	1	0	0	0	0	0	0	0	0	0	0	0	0	0	0	0	0	0
S	41988	Cryobacterium psychrophilum	0	0	1	1	0	0	0	0	0	0	0	0	0	0	0	0	0	0	0	0
F	85021	Intrasporangiaceae	0	0	2	0	0	0	0	0	0	0	0	0	0	0	0	0	0	0	0	0
G	53457	Janibacter	0	0	2	1	0	0	0	0	0	0	0	0	0	0	0	0	0	0	0	0
S	364298	Janibacter hoylei	0	0	1	0	0	0	0	0	0	0	0	0	0	0	0	0	0	0	0	0
S1	1210046	Janibacter hoylei PVAS-1	0	0	1	1	0	0	0	0	0	0	0	0	0	0	0	0	0	0	0	0
F	85019	Brevibacteriaceae	2	0	0	0	0	0	0	0	0	0	0	0	0	0	0	0	0	0	0	0
G	1696	Brevibacterium	2	0	0	0	0	0	0	0	0	0	0	0	0	0	0	0	0	0	0	0
S	1496080	Brevibacterium pigmentatum	1	1	0	0	0	0	0	0	0	0	0	0	0	0	0	0	0	0	0	0
S	1631743	Brevibacterium ihuae	1	1	0	0	0	0	0	0	0	0	0	0	0	0	0	0	0	0	0	0
O	85009	Propionibacteriales	3	0	15	0	1	0	4	0	2	0	13	0	2	0	7	0	4	0	0	0
F	31957	Propionibacteriaceae	3	0	12	0	1	0	4	0	1	0	10	0	2	0	7	0	4	0	0	0
G	1912216	Cutibacterium	3	0	12	1	1	0	4	0	1	0	8	0	2	0	4	0	4	0	0	0
S	1747	Cutibacterium acnes	3	3	11	11	0	0	2	2	0	0	8	6	2	1	3	3	3	3	0	0
S1	267747	Cutibacterium acnes KPA171202	0	0	0	0	0	0	0	0	0	0	2	2	0	0	0	0	0	0	0	0
S1	1734925	Cutibacterium acnes subsp. acnes	0	0	0	0	0	0	0	0	0	0	0	0	1	0	0	0	0	0	0	0
S2	1114967	Cutibacterium acnes TypeIA2 P.acn17	0	0	0	0	0	0	0	0	0	0	0	0	1	1	0	0	0	0	0	0
S	1574624	Cutibacterium namnetense	0	0	0	0	1	1	0	0	1	1	0	0	0	0	1	1	1	1	0	0
S	33011	Cutibacterium granulosum	0	0	0	0	0	0	1	1	0	0	0	0	0	0	0	0	0	0	0	0
S	33010	Cutibacterium avidum	0	0	0	0	0	0	1	1	0	0	0	0	0	0	0	0	0	0	0	0
G	72763	Tessaracoccus	0	0	0	0	0	0	0	0	0	0	0	0	0	0	3	0	0	0	0	0
S	2161816	Tessaracoccus timonensis	0	0	0	0	0	0	0	0	0	0	0	0	0	0	2	2	0	0	0	0
S	1522311	Tessaracoccus massiliensis	0	0	0	0	0	0	0	0	0	0	0	0	0	0	1	1	0	0	0	0
G	29404	Microlunatus	0	0	0	0	0	0	0	0	0	0	2	0	0	0	0	0	0	0	0	0
S	546874	Microlunatus sagamiharensis	0	0	0	0	0	0	0	0	0	0	2	2	0	0	0	0	0	0	0	0
F	85015	Nocardioidaceae	0	0	3	0	0	0	0	0	1	0	3	0	0	0	0	0	0	0	0	0
G	1839	Nocardioides	0	0	2	0	0	0	0	0	0	0	3	0	0	0	0	0	0	0	0	0
S	2607660	Nocardioides humilatus	0	0	0	0	0	0	0	0	0	0	1	1	0	0	0	0	0	0	0	0
S	1926648	Nocardioides litoris	0	0	0	0	0	0	0	0	0	0	1	1	0	0	0	0	0	0	0	0
S	160826	Nocardioides aquaticus	0	0	0	0	0	0	0	0	0	0	1	1	0	0	0	0	0	0	0	0
S	2773426	Nocardioides malaquae	0	0	1	1	0	0	0	0	0	0	0	0	0	0	0	0	0	0	0	0
S	433659	Nocardioides mesophilus	0	0	1	1	0	0	0	0	0	0	0	0	0	0	0	0	0	0	0	0
G	86795	Marmoricola	0	0	0	0	0	0	0	0	1	0	0	0	0	0	0	0	0	0	0	0
S	86796	Marmoricola aurantiacus	0	0	0	0	0	0	0	0	1	1	0	0	0	0	0	0	0	0	0	0
G	1784839	Tenggerimyces	0	0	1	0	0	0	0	0	0	0	0	0	0	0	0	0	0	0	0	0
S	1708749	Tenggerimyces flavus	0	0	1	1	0	0	0	0	0	0	0	0	0	0	0	0	0	0	0	0
O	1643682	Geodermatophilales	0	0	1	0	0	0	0	0	0	0	3	0	9	0	0	0	0	0	0	0
F	85030	Geodermatophilaceae	0	0	1	0	0	0	0	0	0	0	3	0	9	0	0	0	0	0	0	0
G	88138	Modestobacter	0	0	1	0	0	0	0	0	0	0	3	0	9	0	0	0	0	0	0	0
S	2732864	Modestobacter italicus	0	0	0	0	0	0	0	0	0	0	3	3	9	9	0	0	0	0	0	0
S	1608614	Modestobacter muralis	0	0	1	1	0	0	0	0	0	0	0	0	0	0	0	0	0	0	0	0
O	2037	Actinomycetales	0	0	3	0	0	0	1	0	0	0	2	0	0	0	2	0	0	0	0	0
F	2049	Actinomycetaceae	0	0	3	0	0	0	1	0	0	0	2	0	0	0	2	0	0	0	0	0
G	2529408	Schaalia	0	0	3	0	0	0	0	0	0	0	1	0	0	0	2	0	0	0	0	0
S	1660	Schaalia odontolytica	0	0	3	3	0	0	0	0	0	0	1	1	0	0	2	2	0	0	0	0
G	1654	Actinomyces	0	0	0	0	0	0	0	0	0	0	1	0	0	0	0	0	0	0	0	0
S	1655	Actinomyces naeslundii	0	0	0	0	0	0	0	0	0	0	1	1	0	0	0	0	0	0	0	0
G	2739835	Peptidiphaga	0	0	0	0	0	0	1	0	0	0	0	0	0	0	0	0	0	0	0	0
S	2741497	Peptidiphaga gingivicola	0	0	0	0	0	0	1	1	0	0	0	0	0	0	0	0	0	0	0	0
O	85004	Bifidobacteriales	0	0	1	0	0	0	0	0	0	0	0	0	0	0	0	0	1	0	1	0
F	31953	Bifidobacteriaceae	0	0	1	0	0	0	0	0	0	0	0	0	0	0	0	0	1	0	1	0
G	1678	Bifidobacterium	0	0	1	0	0	0	0	0	0	0	0	0	0	0	0	0	1	0	1	0
S	1680	Bifidobacterium adolescentis	0	0	0	0	0	0	0	0	0	0	0	0	0	0	0	0	0	0	1	1
S	28026	Bifidobacterium pseudocatenulatum	0	0	0	0	0	0	0	0	0	0	0	0	0	0	0	0	1	1	0	0
S	216816	Bifidobacterium longum	0	0	1	0	0	0	0	0	0	0	0	0	0	0	0	0	0	0	0	0
S1	1682	Bifidobacterium longum subsp. infantis	0	0	1	0	0	0	0	0	0	0	0	0	0	0	0	0	0	0	0	0
S2	565040	Bifidobacterium longum subsp. infantis 157F	0	0	1	1	0	0	0	0	0	0	0	0	0	0	0	0	0	0	0	0
O	85013	Frankiales	0	0	0	0	0	0	0	0	1	0	0	0	1	0	0	0	0	0	0	0
F	74712	Frankiaceae	0	0	0	0	0	0	0	0	1	0	0	0	1	0	0	0	0	0	0	0
G	1854	Frankia	0	0	0	0	0	0	0	0	1	0	0	0	1	0	0	0	0	0	0	0
S	1836972	Frankia canadensis	0	0	0	0	0	0	0	0	1	1	0	0	1	1	0	0	0	0	0	0
C	84998	Coriobacteriia	0	0	4	0	2	0	4	0	0	0	1	0	1	0	0	0	4	0	1	0
O	84999	Coriobacteriales	0	0	3	0	2	0	3	0	0	0	1	0	0	0	0	0	0	0	0	0
F	84107	Coriobacteriaceae	0	0	2	0	2	0	3	0	0	0	1	0	0	0	0	0	0	0	0	0
G	102106	Collinsella	0	0	2	0	2	0	3	0	0	0	1	0	0	0	0	0	0	0	0	0
S	74426	Collinsella aerofaciens	0	0	2	1	2	2	3	3	0	0	0	0	0	0	0	0	0	0	0	0
S1	411903	Collinsella aerofaciens ATCC 25986	0	0	1	1	0	0	0	0	0	0	0	0	0	0	0	0	0	0	0	0
S	1907654	Collinsella bouchesdurhonensis	0	0	0	0	0	0	0	0	0	0	1	1	0	0	0	0	0	0	0	0
F	1643824	Atopobiaceae	0	0	1	0	0	0	0	0	0	0	0	0	0	0	0	0	0	0	0	0
G	133925	Olsenella	0	0	1	0	0	0	0	0	0	0	0	0	0	0	0	0	0	0	0	0
S	133926	Olsenella uli	0	0	1	0	0	0	0	0	0	0	0	0	0	0	0	0	0	0	0	0
S1	633147	Olsenella uli DSM 7084	0	0	1	1	0	0	0	0	0	0	0	0	0	0	0	0	0	0	0	0
O	1643822	Eggerthellales	0	0	1	0	0	0	1	0	0	0	0	0	1	0	0	0	4	0	1	0
F	1643826	Eggerthellaceae	0	0	1	0	0	0	1	0	0	0	0	0	1	0	0	0	4	0	1	0
G	2126002	Rubneribacter	0	0	0	0	0	0	0	0	0	0	0	0	0	0	0	0	2	0	1	0
S	2070688	Rubneribacter badeniensis	0	0	0	0	0	0	0	0	0	0	0	0	0	0	0	0	2	2	1	1
G	84111	Eggerthella	0	0	0	0	0	0	1	0	0	0	0	0	1	0	0	0	1	0	0	0
S	84112	Eggerthella lenta	0	0	0	0	0	0	1	1	0	0	0	0	1	1	0	0	1	1	0	0
G	447020	Adlercreutzia	0	0	0	0	0	0	0	0	0	0	0	0	0	0	0	0	1	0	0	0
S	446660	Adlercreutzia equolifaciens	0	0	0	0	0	0	0	0	0	0	0	0	0	0	0	0	1	0	0	0
S1	2864143	Adlercreutzia equolifaciens subsp. equolifaciens	0	0	0	0	0	0	0	0	0	0	0	0	0	0	0	0	1	0	0	0
S2	1384484	Adlercreutzia equolifaciens DSM 19450	0	0	0	0	0	0	0	0	0	0	0	0	0	0	0	0	1	1	0	0
G	84108	Slackia	0	0	1	0	0	0	0	0	0	0	0	0	0	0	0	0	0	0	0	0
S	626934	Slackia piriformis	0	0	1	0	0	0	0	0	0	0	0	0	0	0	0	0	0	0	0	0
S1	742818	Slackia piriformis YIT 12062	0	0	1	1	0	0	0	0	0	0	0	0	0	0	0	0	0	0	0	0
P	1239	Bacillota	2853	25	10535	47	1105	9	3303	17	249	8	801	65	45	0	97	0	410	5	244	0
C	91061	Bacilli	1619	0	5922	0	719	0	1985	0	190	0	516	0	23	0	18	0	30	0	110	0
O	1385	Bacillales	1603	8	5864	1	714	0	1969	0	185	0	504	0	23	0	9	0	14	1	108	0
F	186817	Bacillaceae	1583	6	5848	9	596	1	1965	5	71	2	435	28	0	0	1	0	4	0	0	0
G	182709	Oceanobacillus	794	0	2991	0	324	0	1009	0	34	0	179	0	0	0	0	0	0	0	0	0
S	372463	Oceanobacillus profundus	794	794	2991	2991	324	324	1009	1009	34	34	179	179	0	0	0	0	0	0	0	0
G	2675232	Neobacillus	780	0	2845	0	267	0	950	0	35	0	227	0	0	0	0	0	0	0	0	0
S	1578198	Neobacillus notoginsengisoli	780	780	2845	2845	267	267	950	950	35	35	227	227	0	0	0	0	0	0	0	0
G	1386	Bacillus	0	0	1	0	2	0	1	0	0	0	1	0	0	0	0	0	0	0	0	0
G1	653685	Bacillus subtilis group	0	0	0	0	2	0	1	0	0	0	1	0	0	0	0	0	0	0	0	0
S	1648923	Bacillus paralicheniformis	0	0	0	0	2	2	1	1	0	0	1	1	0	0	0	0	0	0	0	0
G1	1792192	Bacillus altitudinis complex	0	0	1	0	0	0	0	0	0	0	0	0	0	0	0	0	0	0	0	0
S	293387	Bacillus altitudinis	0	0	1	1	0	0	0	0	0	0	0	0	0	0	0	0	0	0	0	0
G	84406	Virgibacillus	2	0	1	0	1	0	0	0	0	0	0	0	0	0	1	0	0	0	0	0
S	2024554	Virgibacillus indicus	2	2	1	1	1	1	0	0	0	0	0	0	0	0	1	1	0	0	0	0
G	175304	Lentibacillus	0	0	0	0	0	0	0	0	0	0	0	0	0	0	0	0	3	0	0	0
S	175306	Lentibacillus salicampi	0	0	0	0	0	0	0	0	0	0	0	0	0	0	0	0	3	3	0	0
G	2823237	Alteribacter	0	0	1	0	0	0	0	0	0	0	0	0	0	0	0	0	1	0	0	0
S	2583810	Alteribacter natronophilus	0	0	1	1	0	0	0	0	0	0	0	0	0	0	0	0	1	1	0	0
G	2837503	Gottfriedia	0	0	0	0	1	0	0	0	0	0	0	0	0	0	0	0	0	0	0	0
S	1516104	Gottfriedia solisilvae	0	0	0	0	1	1	0	0	0	0	0	0	0	0	0	0	0	0	0	0
G	1400133	Allobacillus	1	0	0	0	0	0	0	0	0	0	0	0	0	0	0	0	0	0	0	0
S	1955272	Allobacillus salarius	1	1	0	0	0	0	0	0	0	0	0	0	0	0	0	0	0	0	0	0
F	186824	Thermoactinomycetaceae	12	0	0	0	118	0	1	0	112	0	63	0	23	0	1	0	1	0	103	0
G	1905726	Paludifilum	12	0	0	0	118	0	1	0	112	0	63	0	23	0	1	0	1	0	103	0
S	1642702	Paludifilum halophilum	12	12	0	0	118	118	1	1	112	112	63	63	23	23	1	1	1	1	103	103
F	90964	Staphylococcaceae	0	0	12	0	0	0	3	0	1	0	4	0	0	0	0	0	6	0	4	0
G	1279	Staphylococcus	0	0	12	1	0	0	3	0	1	0	4	0	0	0	0	0	6	0	4	0
S	1282	Staphylococcus epidermidis	0	0	6	6	0	0	3	3	0	0	1	1	0	0	0	0	3	3	1	1
S	1292	Staphylococcus warneri	0	0	0	0	0	0	0	0	0	0	1	1	0	0	0	0	2	2	2	2
S	1280	Staphylococcus aureus	0	0	1	1	0	0	0	0	1	1	2	2	0	0	0	0	0	0	0	0
S	29388	Staphylococcus capitis	0	0	1	1	0	0	0	0	0	0	0	0	0	0	0	0	1	1	1	1
S	1290	Staphylococcus hominis	0	0	2	2	0	0	0	0	0	0	0	0	0	0	0	0	0	0	0	0
S	29385	Staphylococcus saprophyticus	0	0	1	1	0	0	0	0	0	0	0	0	0	0	0	0	0	0	0	0
F	186822	Paenibacillaceae	0	0	1	0	0	0	0	0	1	0	2	0	0	0	7	0	0	0	0	0
G	44249	Paenibacillus	0	0	1	0	0	0	0	0	1	0	2	0	0	0	7	0	0	0	0	0
G1	185978	unclassified Paenibacillus	0	0	0	0	0	0	0	0	0	0	1	0	0	0	7	0	0	0	0	0
S	1536769	Paenibacillus sp. FSL P4-0081	0	0	0	0	0	0	0	0	0	0	1	1	0	0	7	7	0	0	0	0
S	1527293	Paenibacillus dakarensis	0	0	0	0	0	0	0	0	0	0	1	1	0	0	0	0	0	0	0	0
S	2608684	Paenibacillus tengchongensis	0	0	0	0	0	0	0	0	1	1	0	0	0	0	0	0	0	0	0	0
S	2496557	Paenibacillus spiritus	0	0	1	1	0	0	0	0	0	0	0	0	0	0	0	0	0	0	0	0
F	186818	Planococcaceae	0	0	0	0	0	0	0	0	0	0	0	0	0	0	0	0	1	0	1	0
G	1649	Kurthia	0	0	0	0	0	0	0	0	0	0	0	0	0	0	0	0	1	0	1	0
S	1033739	Kurthia massiliensis	0	0	0	0	0	0	0	0	0	0	0	0	0	0	0	0	1	1	1	1
O1	539002	Bacillales incertae sedis	0	0	1	0	0	0	0	0	0	0	0	0	0	0	0	0	1	0	0	0
O2	539738	Bacillales Family XI. Incertae Sedis	0	0	1	0	0	0	0	0	0	0	0	0	0	0	0	0	1	0	0	0
G	1378	Gemella	0	0	1	0	0	0	0	0	0	0	0	0	0	0	0	0	1	0	0	0
S	1379	Gemella haemolysans	0	0	1	1	0	0	0	0	0	0	0	0	0	0	0	0	1	1	0	0
F	186823	Alicyclobacillaceae	0	0	1	0	0	0	0	0	0	0	0	0	0	0	0	0	0	0	0	0
G	29330	Alicyclobacillus	0	0	1	0	0	0	0	0	0	0	0	0	0	0	0	0	0	0	0	0
S	405212	Alicyclobacillus acidocaldarius	0	0	1	0	0	0	0	0	0	0	0	0	0	0	0	0	0	0	0	0
S1	1388	Alicyclobacillus acidocaldarius subsp. acidocaldarius	0	0	1	0	0	0	0	0	0	0	0	0	0	0	0	0	0	0	0	0
S2	521098	Alicyclobacillus acidocaldarius subsp. acidocaldarius DSM 446	0	0	1	1	0	0	0	0	0	0	0	0	0	0	0	0	0	0	0	0
O	186826	Lactobacillales	16	0	58	0	5	0	16	0	5	0	12	0	0	0	9	0	16	0	2	0
F	1300	Streptococcaceae	12	0	40	0	4	0	12	0	5	0	9	0	0	0	1	0	11	0	2	0
G	1301	Streptococcus	12	3	37	15	4	1	12	5	2	1	7	0	0	0	1	0	11	4	2	0
S	1308	Streptococcus thermophilus	5	5	10	10	0	0	1	1	0	0	5	5	0	0	0	0	1	1	0	0
G1	2608887	unclassified Streptococcus	1	0	5	1	1	0	3	0	0	0	0	0	0	0	0	0	0	0	0	0
S	1759399	Streptococcus sp. A12	0	0	3	3	0	0	0	0	0	0	0	0	0	0	0	0	0	0	0	0
S	1316408	Streptococcus sp. HSISM1	0	0	0	0	0	0	2	2	0	0	0	0	0	0	0	0	0	0	0	0
S	2610896	Streptococcus sp. LPB0220	0	0	1	1	1	1	0	0	0	0	0	0	0	0	0	0	0	0	0	0
S	2583584	Streptococcus sp. NCTC 11567	0	0	0	0	0	0	1	1	0	0	0	0	0	0	0	0	0	0	0	0
S	2598453	Streptococcus sp. 116-D4	1	1	0	0	0	0	0	0	0	0	0	0	0	0	0	0	0	0	0	0
S	28037	Streptococcus mitis	0	0	2	2	0	0	0	0	0	0	0	0	0	0	0	0	3	2	0	0
S1	365659	Streptococcus mitis B6	0	0	0	0	0	0	0	0	0	0	0	0	0	0	0	0	1	1	0	0
S	1304	Streptococcus salivarius	1	1	0	0	1	1	1	1	0	0	1	1	0	0	0	0	0	0	0	0
S	1302	Streptococcus gordonii	1	1	1	1	0	0	0	0	0	0	0	0	0	0	0	0	1	1	1	1
S	1305	Streptococcus sanguinis	0	0	0	0	0	0	0	0	1	0	0	0	0	0	1	1	0	0	0	0
S1	388919	Streptococcus sanguinis SK36	0	0	0	0	0	0	0	0	1	1	0	0	0	0	0	0	0	0	0	0
G1	671232	Streptococcus anginosus group	0	0	2	0	0	0	0	0	0	0	0	0	0	0	0	0	0	0	0	0
S	76860	Streptococcus constellatus	0	0	2	0	0	0	0	0	0	0	0	0	0	0	0	0	0	0	0	0
S1	184250	Streptococcus constellatus subsp. pharyngis	0	0	2	1	0	0	0	0	0	0	0	0	0	0	0	0	0	0	0	0
S2	862969	Streptococcus constellatus subsp. pharyngis C1050	0	0	1	1	0	0	0	0	0	0	0	0	0	0	0	0	0	0	0	0
S	2819619	Streptococcus toyakuensis	0	0	0	0	0	0	0	0	0	0	0	0	0	0	0	0	0	0	1	1
S	2853160	Streptococcus vulneris	0	0	0	0	0	0	0	0	0	0	0	0	0	0	0	0	1	1	0	0
S	45634	Streptococcus cristatus	0	0	0	0	0	0	0	0	0	0	0	0	0	0	0	0	1	0	0	0
S1	889201	Streptococcus cristatus ATCC 51100	0	0	0	0	0	0	0	0	0	0	0	0	0	0	0	0	1	1	0	0
S	1433513	Streptococcus gwangjuense	0	0	0	0	0	0	0	0	0	0	1	1	0	0	0	0	0	0	0	0
S	68892	Streptococcus infantis	0	0	0	0	0	0	1	1	0	0	0	0	0	0	0	0	0	0	0	0
S	1852387	Streptococcus timonensis	0	0	0	0	0	0	1	1	0	0	0	0	0	0	0	0	0	0	0	0
S	2589786	Streptococcus shenyangsis	0	0	0	0	1	1	0	0	0	0	0	0	0	0	0	0	0	0	0	0
S	113107	Streptococcus australis	0	0	1	1	0	0	0	0	0	0	0	0	0	0	0	0	0	0	0	0
S	2588991	Streptococcus symci	0	0	1	1	0	0	0	0	0	0	0	0	0	0	0	0	0	0	0	0
S	82348	Streptococcus pluranimalium	1	1	0	0	0	0	0	0	0	0	0	0	0	0	0	0	0	0	0	0
G	1357	Lactococcus	0	0	3	0	0	0	0	0	3	0	2	2	0	0	0	0	0	0	0	0
S	1363	Lactococcus garvieae	0	0	3	3	0	0	0	0	2	2	0	0	0	0	0	0	0	0	0	0
S	1358	Lactococcus lactis	0	0	0	0	0	0	0	0	1	0	0	0	0	0	0	0	0	0	0	0
S1	1360	Lactococcus lactis subsp. lactis	0	0	0	0	0	0	0	0	1	0	0	0	0	0	0	0	0	0	0	0
S2	684738	Lactococcus lactis subsp. lactis KF147	0	0	0	0	0	0	0	0	1	1	0	0	0	0	0	0	0	0	0	0
F	81852	Enterococcaceae	4	0	16	0	0	0	2	0	0	0	0	0	0	0	1	0	3	0	0	0
G	1350	Enterococcus	4	0	16	1	0	0	2	1	0	0	0	0	0	0	1	0	3	0	0	0
S	1351	Enterococcus faecalis	3	3	11	11	0	0	1	1	0	0	0	0	0	0	1	1	2	2	0	0
S	1352	Enterococcus faecium	1	1	4	4	0	0	0	0	0	0	0	0	0	0	0	0	1	1	0	0
F	33958	Lactobacillaceae	0	0	2	0	0	0	1	0	0	0	3	0	0	0	6	0	2	0	0	0
G	1578	Lactobacillus	0	0	0	0	0	0	0	0	0	0	2	0	0	0	2	0	2	1	0	0
S	1604	Lactobacillus amylovorus	0	0	0	0	0	0	0	0	0	0	2	2	0	0	0	0	0	0	0	0
S	147802	Lactobacillus iners	0	0	0	0	0	0	0	0	0	0	0	0	0	0	0	0	1	1	0	0
S	1584	Lactobacillus delbrueckii	0	0	0	0	0	0	0	0	0	0	0	0	0	0	1	1	0	0	0	0
S	47770	Lactobacillus crispatus	0	0	0	0	0	0	0	0	0	0	0	0	0	0	1	1	0	0	0	0
G	2742598	Limosilactobacillus	0	0	0	0	0	0	1	0	0	0	1	0	0	0	4	0	0	0	0	0
S	2762243	Limosilactobacillus avistercoris	0	0	0	0	0	0	1	1	0	0	1	1	0	0	4	4	0	0	0	0
G	2767887	Ligilactobacillus	0	0	1	0	0	0	0	0	0	0	0	0	0	0	0	0	0	0	0	0
S	1622	Ligilactobacillus murinus	0	0	1	1	0	0	0	0	0	0	0	0	0	0	0	0	0	0	0	0
G	2767842	Lactiplantibacillus	0	0	1	0	0	0	0	0	0	0	0	0	0	0	0	0	0	0	0	0
S	1590	Lactiplantibacillus plantarum	0	0	1	1	0	0	0	0	0	0	0	0	0	0	0	0	0	0	0	0
F	186828	Carnobacteriaceae	0	0	0	0	1	0	1	0	0	0	0	0	0	0	1	0	0	0	0	0
G	117563	Granulicatella	0	0	0	0	1	0	1	0	0	0	0	0	0	0	0	0	0	0	0	0
S	46124	Granulicatella adiacens	0	0	0	0	1	1	1	1	0	0	0	0	0	0	0	0	0	0	0	0
G	292480	Atopostipes	0	0	0	0	0	0	0	0	0	0	0	0	0	0	1	0	0	0	0	0
S	180295	Atopostipes suicloacalis	0	0	0	0	0	0	0	0	0	0	0	0	0	0	1	0	0	0	0	0
S1	1121025	Atopostipes suicloacalis DSM 15692	0	0	0	0	0	0	0	0	0	0	0	0	0	0	1	1	0	0	0	0
C	1737404	Tissierellia	723	0	2839	0	280	0	927	0	46	0	208	0	0	0	0	0	0	0	0	0
O	1737405	Tissierellales	723	0	2839	0	280	0	927	0	46	0	208	0	0	0	0	0	0	0	0	0
F	2042895	Gottschalkiaceae	722	0	2836	0	280	0	927	0	46	0	207	0	0	0	0	0	0	0	0	0
G	2042899	Andreesenia	722	0	2836	0	280	0	927	0	46	0	207	0	0	0	0	0	0	0	0	0
S	39480	Andreesenia angusta	722	722	2836	2836	280	280	927	927	46	46	207	207	0	0	0	0	0	0	0	0
F	1570339	Peptoniphilaceae	1	0	3	0	0	0	0	0	0	0	1	0	0	0	0	0	0	0	0	0
G	165779	Anaerococcus	0	0	1	1	0	0	0	0	0	0	1	0	0	0	0	0	0	0	0	0
S	2057797	Anaerococcus marasmi	0	0	0	0	0	0	0	0	0	0	1	1	0	0	0	0	0	0	0	0
G	162289	Peptoniphilus	0	0	1	0	0	0	0	0	0	0	0	0	0	0	0	0	0	0	0	0
S	33031	Peptoniphilus lacrimalis	0	0	1	1	0	0	0	0	0	0	0	0	0	0	0	0	0	0	0	0
G	150022	Finegoldia	0	0	1	0	0	0	0	0	0	0	0	0	0	0	0	0	0	0	0	0
S	1260	Finegoldia magna	0	0	1	1	0	0	0	0	0	0	0	0	0	0	0	0	0	0	0	0
G	543311	Parvimonas	1	0	0	0	0	0	0	0	0	0	0	0	0	0	0	0	0	0	0	0
S	33033	Parvimonas micra	1	1	0	0	0	0	0	0	0	0	0	0	0	0	0	0	0	0	0	0
C	186801	Clostridia	447	0	1593	0	91	0	335	0	3	0	12	0	21	0	77	0	365	0	133	0
O	186802	Eubacteriales	447	3	1593	6	91	0	335	3	3	0	12	0	21	0	77	1	365	5	133	2
F	186803	Lachnospiraceae	376	4	1259	13	48	2	194	1	3	0	10	1	12	0	40	2	184	7	60	4
G	572511	Blautia	161	0	670	3	6	2	21	5	0	0	1	0	2	0	1	0	23	0	7	0
S	418240	Blautia wexlerae	143	0	584	0	0	0	9	0	0	0	0	0	0	0	0	0	4	0	0	0
S1	1121115	Blautia wexlerae DSM 19850	143	143	584	584	0	0	9	9	0	0	0	0	0	0	0	0	4	4	0	0
S	40520	Blautia obeum	5	1	34	3	1	0	1	0	0	0	0	0	2	1	0	0	4	2	1	0
S1	411459	Blautia obeum ATCC 29174	4	4	17	17	1	1	1	1	0	0	0	0	0	0	0	0	2	2	1	1
S1	657314	Blautia obeum A2-162	0	0	14	14	0	0	0	0	0	0	0	0	1	1	0	0	0	0	0	0
S	89014	Blautia luti	3	3	15	15	0	0	2	2	0	0	1	1	0	0	0	0	1	1	0	0
G1	2648079	unclassified Blautia	1	0	11	1	0	0	0	0	0	0	0	0	0	0	0	0	1	0	1	0
S	2860051	Blautia sp. KLE_1732_HM_1032	0	0	8	8	0	0	0	0	0	0	0	0	0	0	0	0	1	1	1	1
S	2479767	Blautia sp. SC05B48	1	1	2	2	0	0	0	0	0	0	0	0	0	0	0	0	0	0	0	0
S	871665	Blautia faecis	2	2	6	6	0	0	1	1	0	0	0	0	0	0	0	0	1	1	1	1
S	1737424	Blautia massiliensis	2	2	2	2	1	1	0	0	0	0	0	0	0	0	0	0	3	3	0	0
S	1796615	Blautia caecimuris	1	1	3	3	1	1	0	0	0	0	0	0	0	0	0	0	2	2	0	0
S	871664	Blautia stercoris	0	0	4	4	0	0	1	1	0	0	0	0	0	0	0	0	0	0	0	0
S	536633	Blautia glucerasea	2	2	0	0	0	0	0	0	0	0	0	0	0	0	0	0	2	2	1	1
S	2509240	Blautia faecicola	1	1	2	2	0	0	1	1	0	0	0	0	0	0	0	0	0	0	1	1
S	1322	Blautia hansenii	0	0	0	0	0	0	0	0	0	0	0	0	0	0	0	0	2	0	1	0
S1	537007	Blautia hansenii DSM 20583	0	0	0	0	0	0	0	0	0	0	0	0	0	0	0	0	2	2	1	1
S	2981783	Blautia acetigignens	0	0	1	1	0	0	0	0	0	0	0	0	0	0	0	0	2	2	0	0
S	2763028	Blautia intestinalis	0	0	2	2	0	0	0	0	0	0	0	0	0	0	0	0	0	0	1	1
S	1912897	Blautia argi	0	0	1	1	0	0	0	0	0	0	0	0	0	0	0	0	1	1	0	0
S	180164	Blautia schinkii	0	0	1	1	0	0	1	1	0	0	0	0	0	0	0	0	0	0	0	0
S	2981782	Blautia ammoniilytica	0	0	1	1	1	1	0	0	0	0	0	0	0	0	0	0	0	0	0	0
S	1796616	Blautia pseudococcoides	0	0	0	0	0	0	0	0	0	0	0	0	0	0	1	1	0	0	0	0
S	33035	Blautia producta	1	1	0	0	0	0	0	0	0	0	0	0	0	0	0	0	0	0	0	0
G	2316020	Mediterraneibacter	28	0	88	0	4	0	18	0	1	0	1	0	9	0	27	0	11	0	5	0
S	33039	[Ruminococcus] torques	10	7	58	31	3	2	13	6	0	0	1	0	9	1	25	4	4	0	3	0
S1	657313	[Ruminococcus] torques L2-14	3	3	27	27	1	1	7	7	0	0	1	1	8	8	21	21	4	4	3	3
S	33038	[Ruminococcus] gnavus	11	3	20	19	0	0	3	1	1	1	0	0	0	0	1	1	5	5	1	1
S1	411470	[Ruminococcus] gnavus ATCC 29149	8	8	1	1	0	0	2	2	0	0	0	0	0	0	0	0	0	0	0	0
S	592978	Mediterraneibacter faecis	2	2	3	3	1	1	1	1	0	0	0	0	0	0	1	1	0	0	1	1
S	342942	Mediterraneibacter glycyrrhizinilyticus	0	0	6	6	0	0	0	0	0	0	0	0	0	0	0	0	0	0	0	0
S	46228	[Ruminococcus] lactaris	3	0	0	0	0	0	0	0	0	0	0	0	0	0	0	0	1	0	0	0
S1	471875	[Ruminococcus] lactaris ATCC 29176	3	3	0	0	0	0	0	0	0	0	0	0	0	0	0	0	1	1	0	0
S	2316025	Mediterraneibacter butyricigenes	1	1	1	1	0	0	1	1	0	0	0	0	0	0	0	0	0	0	0	0
S	2594882	Mediterraneibacter catenae	0	0	0	0	0	0	0	0	0	0	0	0	0	0	0	0	1	1	0	0
S	1720300	Mediterraneibacter massiliensis	1	1	0	0	0	0	0	0	0	0	0	0	0	0	0	0	0	0	0	0
G	1407607	Fusicatenibacter	33	0	115	0	2	0	4	0	0	0	1	0	1	0	2	0	6	0	3	0
S	1150298	Fusicatenibacter saccharivorans	33	33	115	115	2	2	4	4	0	0	1	1	1	1	2	2	6	6	3	3
G	2719313	Enterocloster	24	1	69	1	0	0	12	0	0	0	0	0	0	0	1	0	40	1	12	0
S	208479	Enterocloster bolteae	11	11	33	33	0	0	1	1	0	0	0	0	0	0	1	1	9	9	2	2
S	333367	Enterocloster asparagiformis	4	0	1	0	0	0	4	0	0	0	0	0	0	0	0	0	18	0	7	0
S1	518636	[Clostridium] asparagiforme DSM 15981	4	4	1	1	0	0	4	4	0	0	0	0	0	0	0	0	18	18	7	7
S	358743	Enterocloster citroniae	2	2	12	12	0	0	2	2	0	0	0	0	0	0	0	0	3	3	2	2
S	2763663	Enterocloster hominis	4	4	8	8	0	0	2	2	0	0	0	0	0	0	0	0	5	5	1	1
S	358742	Enterocloster aldenensis	2	2	11	11	0	0	0	0	0	0	0	0	0	0	0	0	1	1	0	0
S	460384	Enterocloster lavalensis	0	0	1	1	0	0	1	1	0	0	0	0	0	0	0	0	3	3	0	0
S	1531	Enterocloster clostridioformis	0	0	2	0	0	0	2	0	0	0	0	0	0	0	0	0	0	0	0	0
S1	999409	[Clostridium] clostridioforme 90B1	0	0	2	2	0	0	2	2	0	0	0	0	0	0	0	0	0	0	0	0
G	2569097	Anaerobutyricum	43	0	92	0	1	0	5	0	0	0	0	0	0	0	2	0	1	0	0	0
S	39488	Anaerobutyricum hallii	43	43	92	92	1	1	2	2	0	0	0	0	0	0	2	2	1	1	0	0
S	105843	Anaerobutyricum soehngenii	0	0	0	0	0	0	3	3	0	0	0	0	0	0	0	0	0	0	0	0
G	207244	Anaerostipes	12	0	36	0	13	0	55	0	2	0	1	0	0	0	0	0	1	1	3	0
S	649756	Anaerostipes hadrus	12	12	34	34	13	13	54	54	2	2	1	1	0	0	0	0	0	0	2	2
S	2981779	Anaerostipes amylophilus	0	0	0	0	0	0	1	1	0	0	0	0	0	0	0	0	0	0	1	1
S	645466	Anaerostipes butyraticus	0	0	2	2	0	0	0	0	0	0	0	0	0	0	0	0	0	0	0	0
G	189330	Dorea	14	0	25	0	10	0	23	0	0	0	0	0	0	0	0	0	4	0	3	0
S	88431	Dorea longicatena	4	4	3	3	7	7	22	22	0	0	0	0	0	0	0	0	1	1	0	0
S	39486	Dorea formicigenerans	6	6	20	8	2	1	1	1	0	0	0	0	0	0	0	0	2	2	0	0
S1	411461	Dorea formicigenerans ATCC 27755	0	0	12	12	1	1	0	0	0	0	0	0	0	0	0	0	0	0	0	0
S	2981787	Dorea acetigenes	1	1	0	0	0	0	0	0	0	0	0	0	0	0	0	0	1	1	3	3
S	2040291	Dorea phocaeensis	2	2	2	2	0	0	0	0	0	0	0	0	0	0	0	0	0	0	0	0
S	2981788	Dorea ammoniilytica	1	1	0	0	1	1	0	0	0	0	0	0	0	0	0	0	0	0	0	0
G	33042	Coprococcus	1	0	17	0	2	0	10	0	0	0	0	0	0	0	0	0	39	0	8	0
S	410072	Coprococcus comes	1	1	7	0	0	0	1	1	0	0	0	0	0	0	0	0	37	1	8	8
S1	470146	Coprococcus comes ATCC 27758	0	0	7	7	0	0	0	0	0	0	0	0	0	0	0	0	36	36	0	0
S	116085	Coprococcus catus	0	0	5	3	2	2	7	7	0	0	0	0	0	0	0	0	0	0	0	0
S1	717962	Coprococcus catus GD/7	0	0	2	2	0	0	0	0	0	0	0	0	0	0	0	0	0	0	0	0
S	33043	Coprococcus eutactus	0	0	4	2	0	0	0	0	0	0	0	0	0	0	0	0	0	0	0	0
S1	411474	Coprococcus eutactus ATCC 27759	0	0	2	2	0	0	0	0	0	0	0	0	0	0	0	0	0	0	0	0
S	2981786	Coprococcus aceti	0	0	0	0	0	0	2	2	0	0	0	0	0	0	0	0	0	0	0	0
S	1870993	Coprococcus phoceensis	0	0	1	1	0	0	0	0	0	0	0	0	0	0	0	0	1	1	0	0
S	2981785	Coprococcus ammoniilyticus	0	0	0	0	0	0	0	0	0	0	0	0	0	0	0	0	1	1	0	0
G	841	Roseburia	8	0	21	0	0	0	10	0	0	0	3	0	0	0	1	0	17	0	4	1
S	166486	Roseburia intestinalis	1	1	2	0	0	0	0	0	0	0	0	0	0	0	0	0	13	12	1	1
S1	718255	Roseburia intestinalis XB6B4	0	0	0	0	0	0	0	0	0	0	0	0	0	0	0	0	1	1	0	0
S1	657315	Roseburia intestinalis M50/1	0	0	1	1	0	0	0	0	0	0	0	0	0	0	0	0	0	0	0	0
S1	536231	Roseburia intestinalis L1-82	0	0	1	1	0	0	0	0	0	0	0	0	0	0	0	0	0	0	0	0
S	301301	Roseburia hominis	1	1	10	0	0	0	0	0	0	0	1	1	0	0	1	0	1	1	0	0
S1	585394	Roseburia hominis A2-183	0	0	10	10	0	0	0	0	0	0	0	0	0	0	1	1	0	0	0	0
S	301302	Roseburia faecis	1	1	1	1	0	0	7	7	0	0	0	0	0	0	0	0	2	2	2	2
S	360807	Roseburia inulinivorans	1	0	3	0	0	0	2	0	0	0	2	0	0	0	0	0	0	0	0	0
S1	622312	Roseburia inulinivorans DSM 16841	1	1	3	3	0	0	2	2	0	0	2	2	0	0	0	0	0	0	0	0
S	2605790	Roseburia porci	2	2	2	2	0	0	1	1	0	0	0	0	0	0	0	0	0	0	0	0
G1	2637578	unclassified Roseburia	2	0	2	0	0	0	0	0	0	0	0	0	0	0	0	0	0	0	0	0
S	2763062	Roseburia sp. NSJ-69	2	2	2	2	0	0	0	0	0	0	0	0	0	0	0	0	0	0	0	0
S	2981794	Roseburia amylophila	0	0	1	1	0	0	0	0	0	0	0	0	0	0	0	0	1	1	0	0
G	2005355	Faecalimonas	21	0	35	0	0	0	0	0	0	0	0	0	0	0	0	0	0	0	1	0
S	1912855	Faecalimonas umbilicata	21	21	35	35	0	0	0	0	0	0	0	0	0	0	0	0	0	0	1	1
G	2039240	Anaerotignum	5	0	21	0	0	0	3	0	0	0	0	0	0	0	1	0	2	0	0	0
S	2358141	Anaerotignum faecicola	5	5	19	19	0	0	3	3	0	0	0	0	0	0	1	1	2	2	0	0
S	36847	Anaerotignum neopropionicum	0	0	2	2	0	0	0	0	0	0	0	0	0	0	0	0	0	0	0	0
G	2981629	Alitiscatomonas	5	0	9	0	1	0	0	0	0	0	0	0	0	0	0	0	8	0	2	0
S	2981724	Alitiscatomonas aceti	5	5	9	9	1	1	0	0	0	0	0	0	0	0	0	0	8	8	2	2
G	2981633	Gallintestinimicrobium	3	0	3	0	3	0	6	0	0	0	1	0	0	0	0	0	8	0	0	0
S	2981770	Gallintestinimicrobium propionicum	3	3	3	3	3	3	6	6	0	0	1	1	0	0	0	0	8	8	0	0
G	2981631	Brotolimicola	2	0	9	0	1	0	0	0	0	0	0	0	0	0	0	0	0	0	1	0
S	2981769	Brotolimicola acetigignens	2	2	9	9	1	1	0	0	0	0	0	0	0	0	0	0	0	0	1	1
G	1506553	Lachnoclostridium	0	0	7	0	0	0	1	0	0	0	0	0	0	0	0	0	2	0	2	0
G1	2608895	unclassified Lachnoclostridium	0	0	2	0	0	0	1	0	0	0	0	0	0	0	0	0	0	0	1	0
S	1834196	Lachnoclostridium sp. YL32	0	0	2	2	0	0	1	1	0	0	0	0	0	0	0	0	0	0	1	1
S	1512	[Clostridium] symbiosum	0	0	3	3	0	0	0	0	0	0	0	0	0	0	0	0	0	0	0	0
S	1871021	Lachnoclostridium phocaeense	0	0	1	1	0	0	0	0	0	0	0	0	0	0	0	0	1	1	0	0
S	29347	[Clostridium] scindens	0	0	1	0	0	0	0	0	0	0	0	0	0	0	0	0	0	0	1	0
S1	411468	[Clostridium] scindens ATCC 35704	0	0	1	1	0	0	0	0	0	0	0	0	0	0	0	0	0	0	1	1
S	1926283	Lachnoclostridium edouardi	0	0	0	0	0	0	0	0	0	0	0	0	0	0	0	0	1	1	0	0
G	2981637	Laedolimicola	0	0	3	0	0	0	4	0	0	0	0	0	0	0	0	0	3	0	0	0
S	2981771	Laedolimicola ammoniilytica	0	0	3	3	0	0	4	4	0	0	0	0	0	0	0	0	3	3	0	0
G	1432051	Eisenbergiella	2	0	7	0	0	0	1	0	0	0	0	0	0	0	0	0	0	0	0	0
S	1720294	Eisenbergiella massiliensis	2	2	5	5	0	0	1	1	0	0	0	0	0	0	0	0	0	0	0	0
S	2652274	Eisenbergiella porci	0	0	2	2	0	0	0	0	0	0	0	0	0	0	0	0	0	0	0	0
G	2941498	Hominisplanchenecus	0	0	0	0	1	0	5	0	0	0	0	0	0	0	0	0	1	0	2	0
S	2885351	Hominisplanchenecus faecis	0	0	0	0	1	1	5	5	0	0	0	0	0	0	0	0	1	1	2	2
G	2005359	Faecalicatena	2	0	1	0	0	0	3	0	0	0	0	0	0	0	0	0	2	0	1	0
G1	2635385	unclassified Faecalicatena	2	0	1	0	0	0	1	0	0	0	0	0	0	0	0	0	0	0	0	0
S	2823316	Faecalicatena sp. Marseille-Q4148	2	2	1	1	0	0	1	1	0	0	0	0	0	0	0	0	0	0	0	0
S	2981790	Faecalicatena acetigenes	0	0	0	0	0	0	0	0	0	0	0	0	0	0	0	0	2	2	0	0
S	2726362	Faecalicatena faecalis	0	0	0	0	0	0	2	2	0	0	0	0	0	0	0	0	0	0	0	0
S	290055	Faecalicatena fissicatena	0	0	0	0	0	0	0	0	0	0	0	0	0	0	0	0	0	0	1	1
G	2981630	Anthropogastromicrobium	0	0	2	0	1	0	3	0	0	0	0	0	0	0	2	0	0	0	0	0
S	2981768	Anthropogastromicrobium aceti	0	0	2	2	1	1	3	3	0	0	0	0	0	0	2	2	0	0	0	0
G	2944193	Simiaoa	2	0	0	0	0	0	1	0	0	0	0	0	0	0	0	0	4	0	0	0
S	2763672	Simiaoa sunii	2	2	0	0	0	0	1	1	0	0	0	0	0	0	0	0	4	4	0	0
G	28050	Lachnospira	0	0	4	0	0	0	0	0	0	0	0	0	0	0	0	0	1	0	1	0
S	39485	Lachnospira eligens	0	0	4	1	0	0	0	0	0	0	0	0	0	0	0	0	1	0	1	0
S1	515620	[Eubacterium] eligens ATCC 27750	0	0	3	3	0	0	0	0	0	0	0	0	0	0	0	0	1	1	1	1
G	2813348	Luxibacter	0	0	2	0	0	0	2	0	0	0	0	0	0	0	0	0	0	0	0	0
S	2219695	Luxibacter massiliensis	0	0	2	2	0	0	2	2	0	0	0	0	0	0	0	0	0	0	0	0
G	2944197	Jingyaoa	2	0	2	0	0	0	0	0	0	0	0	0	0	0	0	0	0	0	0	0
S	2763671	Jingyaoa shaoxingensis	2	2	2	2	0	0	0	0	0	0	0	0	0	0	0	0	0	0	0	0
G	2944194	Jutongia	0	0	0	0	0	0	1	0	0	0	0	0	0	0	0	0	1	0	1	0
S	2763664	Jutongia hominis	0	0	0	0	0	0	0	0	0	0	0	0	0	0	0	0	1	1	1	1
S	2763668	Jutongia huaianensis	0	0	0	0	0	0	1	1	0	0	0	0	0	0	0	0	0	0	0	0
G	2815777	Oliverpabstia	0	0	0	0	1	0	2	0	0	0	0	0	0	0	0	0	0	0	0	0
S	2606633	Oliverpabstia intestinalis	0	0	0	0	1	1	2	2	0	0	0	0	0	0	0	0	0	0	0	0
G	2719231	Lacrimispora	0	0	1	0	0	0	0	0	0	0	0	0	0	0	0	0	2	0	0	0
S	29375	Lacrimispora xylanolytica	0	0	0	0	0	0	0	0	0	0	0	0	0	0	0	0	1	1	0	0
S	253257	Lacrimispora amygdalina	0	0	0	0	0	0	0	0	0	0	0	0	0	0	0	0	1	1	0	0
S	36832	Lacrimispora aerotolerans	0	0	1	0	0	0	0	0	0	0	0	0	0	0	0	0	0	0	0	0
S1	1410651	[Clostridium] aerotolerans DSM 5434	0	0	1	1	0	0	0	0	0	0	0	0	0	0	0	0	0	0	0	0
G	2918511	Diplocloster	2	0	0	0	0	0	0	0	0	0	1	0	0	0	0	0	0	0	0	0
S	2850322	Diplocloster modestus	2	2	0	0	0	0	0	0	0	0	1	1	0	0	0	0	0	0	0	0
G	2944152	Wujia	1	0	2	0	0	0	0	0	0	0	0	0	0	0	0	0	0	0	0	0
S	2763670	Wujia chipingensis	1	1	2	2	0	0	0	0	0	0	0	0	0	0	0	0	0	0	0	0
G	1506577	Tyzzerella	1	0	2	0	0	0	0	0	0	0	0	0	0	0	0	0	0	0	0	0
S	29361	[Clostridium] nexile	1	1	2	2	0	0	0	0	0	0	0	0	0	0	0	0	0	0	0	0
G	1769710	Sellimonas	0	0	0	0	0	0	2	0	0	0	0	0	0	0	0	0	0	0	0	0
S	1653434	Sellimonas intestinalis	0	0	0	0	0	0	2	2	0	0	0	0	0	0	0	0	0	0	0	0
G	265975	Oribacterium	0	0	1	0	0	0	0	0	0	0	0	0	0	0	1	0	0	0	0	0
S	237576	Oribacterium sinus	0	0	1	1	0	0	0	0	0	0	0	0	0	0	1	1	0	0	0	0
G	248744	Marvinbryantia	0	0	0	0	0	0	0	0	0	0	0	0	0	0	0	0	1	0	0	0
S	168384	Marvinbryantia formatexigens	0	0	0	0	0	0	0	0	0	0	0	0	0	0	0	0	1	0	0	0
S1	478749	Marvinbryantia formatexigens DSM 14469	0	0	0	0	0	0	0	0	0	0	0	0	0	0	0	0	1	1	0	0
G	2981640	Suilimivivens	0	0	0	0	0	0	1	0	0	0	0	0	0	0	0	0	0	0	0	0
S	2981774	Suilimivivens aceti	0	0	0	0	0	0	1	1	0	0	0	0	0	0	0	0	0	0	0	0
G	2815781	Waltera	0	0	1	0	0	0	0	0	0	0	0	0	0	0	0	0	0	0	0	0
S	2606635	Waltera intestinalis	0	0	1	1	0	0	0	0	0	0	0	0	0	0	0	0	0	0	0	0
G	830	Butyrivibrio	0	0	1	0	0	0	0	0	0	0	0	0	0	0	0	0	0	0	0	0
S	45851	Butyrivibrio crossotus	0	0	1	1	0	0	0	0	0	0	0	0	0	0	0	0	0	0	0	0
F	216572	Oscillospiraceae	34	0	183	1	35	1	114	1	0	0	1	0	5	0	26	1	100	0	37	0
G	216851	Faecalibacterium	29	1	155	18	28	1	87	5	0	0	0	0	4	0	18	0	42	6	15	2
S	853	Faecalibacterium prausnitzii	22	3	97	24	6	2	21	15	0	0	0	0	4	4	8	5	11	8	3	1
S1	657322	Faecalibacterium prausnitzii SL3/3	19	19	65	65	0	0	1	1	0	0	0	0	0	0	2	2	0	0	0	0
S1	718252	Faecalibacterium prausnitzii L2-6	0	0	4	4	3	3	3	3	0	0	0	0	0	0	0	0	3	3	2	2
S1	411485	Faecalibacterium prausnitzii M21/2	0	0	4	4	1	1	2	2	0	0	0	0	0	0	1	1	0	0	0	0
G1	2646395	unclassified Faecalibacterium	6	0	34	0	20	3	61	3	0	0	0	0	0	0	9	0	22	0	10	0
S	2929488	Faecalibacterium sp. IP-1-18	1	1	1	1	8	8	29	29	0	0	0	0	0	0	6	6	0	0	1	1
S	2929493	Faecalibacterium sp. I3-3-89	3	3	14	14	3	3	5	5	0	0	0	0	0	0	0	0	0	0	1	1
S	2929494	Faecalibacterium sp. I4-1-79	1	1	14	14	0	0	3	3	0	0	0	0	0	0	2	2	3	3	0	0
S	2929489	Faecalibacterium sp. IP-3-29	0	0	1	1	0	0	0	0	0	0	0	0	0	0	0	0	17	17	0	0
S	2929491	Faecalibacterium sp. HTF-F	0	0	2	2	1	1	15	15	0	0	0	0	0	0	0	0	0	0	0	0
S	2929495	Faecalibacterium sp. I4-3-84	0	0	1	1	3	3	5	5	0	0	0	0	0	0	0	0	1	1	8	8
S	2929492	Faecalibacterium sp. I3-3-33	1	1	1	1	2	2	1	1	0	0	0	0	0	0	1	1	0	0	0	0
S	2929490	Faecalibacterium sp. I2-3-92	0	0	0	0	0	0	0	0	0	0	0	0	0	0	0	0	1	1	0	0
S	411483	Faecalibacterium duncaniae	0	0	6	6	1	1	0	0	0	0	0	0	0	0	0	0	3	3	0	0
S	1851428	Faecalibacterium longum	0	0	0	0	0	0	0	0	0	0	0	0	0	0	1	0	0	0	0	0
S1	2881271	Faecalibacterium longum CLA-AA-H243	0	0	0	0	0	0	0	0	0	0	0	0	0	0	1	1	0	0	0	0
G	946234	Flavonifractor	3	0	14	0	1	0	5	0	0	0	0	0	1	0	4	0	32	0	10	0
S	292800	Flavonifractor plautii	3	3	14	14	1	1	5	5	0	0	0	0	1	1	4	4	32	32	10	10
G	2591381	Dysosmobacter	0	0	4	0	1	0	7	0	0	0	0	0	0	0	0	0	8	0	2	0
S	2093857	Dysosmobacter welbionis	0	0	3	3	1	1	6	6	0	0	0	0	0	0	0	0	8	8	2	2
G1	2644575	unclassified Dysosmobacter	0	0	1	0	0	0	1	0	0	0	0	0	0	0	0	0	0	0	0	0
S	2830675	Dysosmobacter sp. Marseille-Q4140	0	0	1	1	0	0	1	1	0	0	0	0	0	0	0	0	0	0	0	0
G	2892397	Pusillibacter	0	0	0	0	0	0	1	0	0	0	0	0	0	0	0	0	6	0	3	0
S	2714358	Pusillibacter faecalis	0	0	0	0	0	0	1	1	0	0	0	0	0	0	0	0	6	6	3	3
G	1263	Ruminococcus	0	0	0	0	1	0	6	0	0	0	0	0	0	0	0	0	1	0	1	0
S	40518	Ruminococcus bromii	0	0	0	0	0	0	4	4	0	0	0	0	0	0	0	0	0	0	0	0
S	1160721	Ruminococcus bicirculans	0	0	0	0	1	1	2	2	0	0	0	0	0	0	0	0	1	1	0	0
G1	2608920	unclassified Ruminococcus	0	0	0	0	0	0	0	0	0	0	0	0	0	0	0	0	0	0	1	0
S	2831966	Ruminococcus sp. FMBCY1	0	0	0	0	0	0	0	0	0	0	0	0	0	0	0	0	0	0	1	1
G	2048137	Agathobaculum	1	0	2	0	0	0	1	0	0	0	0	0	0	0	1	0	2	0	0	0
S	1628085	Agathobaculum butyriciproducens	0	0	1	1	0	0	1	1	0	0	0	0	0	0	0	0	2	2	0	0
S	2981778	Agathobaculum ammoniilyticum	0	0	1	1	0	0	0	0	0	0	0	0	0	0	1	1	0	0	0	0
S	39484	Agathobaculum desmolans	1	0	0	0	0	0	0	0	0	0	0	0	0	0	0	0	0	0	0	0
S1	1408437	Agathobaculum desmolans ATCC 43058	1	1	0	0	0	0	0	0	0	0	0	0	0	0	0	0	0	0	0	0
G	244127	Anaerotruncus	0	0	0	0	0	0	1	0	0	0	1	0	0	0	0	0	2	0	0	0
S	169435	Anaerotruncus colihominis	0	0	0	0	0	0	1	1	0	0	1	1	0	0	0	0	2	2	0	0
G	459786	Oscillibacter	0	0	0	0	0	0	1	0	0	0	0	0	0	0	0	0	1	0	2	0
S	2981792	Oscillibacter acetigenes	0	0	0	0	0	0	0	0	0	0	0	0	0	0	0	0	1	1	2	2
S	351091	Oscillibacter valericigenes	0	0	0	0	0	0	1	1	0	0	0	0	0	0	0	0	0	0	0	0
G	1017280	Pseudoflavonifractor	0	0	1	0	0	0	0	0	0	0	0	0	0	0	1	0	1	0	1	0
S	106588	Pseudoflavonifractor capillosus	0	0	0	0	0	0	0	0	0	0	0	0	0	0	1	0	0	0	1	0
S1	411467	Pseudoflavonifractor capillosus ATCC 29799	0	0	0	0	0	0	0	0	0	0	0	0	0	0	1	1	0	0	1	1
S	1870988	Pseudoflavonifractor phocaeensis	0	0	0	0	0	0	0	0	0	0	0	0	0	0	0	0	1	1	0	0
S	2779352	Pseudoflavonifractor gallinarum	0	0	1	1	0	0	0	0	0	0	0	0	0	0	0	0	0	0	0	0
G	2981639	Muriventricola	0	0	0	0	0	0	0	0	0	0	0	0	0	0	0	0	3	0	0	0
S	2981773	Muriventricola aceti	0	0	0	0	0	0	0	0	0	0	0	0	0	0	0	0	3	3	0	0
G	1905344	Ruthenibacterium	0	0	1	0	0	0	0	0	0	0	0	0	0	0	0	0	1	0	1	0
S	1550024	Ruthenibacterium lactatiformans	0	0	1	1	0	0	0	0	0	0	0	0	0	0	0	0	1	1	1	1
G	2983247	Yanshouia	0	0	2	0	0	0	0	0	0	0	0	0	0	0	0	0	0	0	1	0
S	2763673	Yanshouia hominis	0	0	2	2	0	0	0	0	0	0	0	0	0	0	0	0	0	0	1	1
G	2944151	Fumia	0	0	0	0	0	0	2	0	0	0	0	0	0	0	0	0	0	0	0	0
S	2763659	Fumia xinanensis	0	0	0	0	0	0	2	2	0	0	0	0	0	0	0	0	0	0	0	0
G	2172004	Lawsonibacter	0	0	0	0	1	0	0	0	0	0	0	0	0	0	1	0	0	0	0	0
S	2986526	Lawsonibacter celer	0	0	0	0	0	0	0	0	0	0	0	0	0	0	1	1	0	0	0	0
S	2763053	Lawsonibacter hominis	0	0	0	0	1	1	0	0	0	0	0	0	0	0	0	0	0	0	0	0
G	2981634	Hominimerdicola	0	0	0	0	2	0	0	0	0	0	0	0	0	0	0	0	0	0	0	0
S	2981726	Hominimerdicola aceti	0	0	0	0	2	2	0	0	0	0	0	0	0	0	0	0	0	0	0	0
G	35829	Acetivibrio	0	0	2	0	0	0	0	0	0	0	0	0	0	0	0	0	0	0	0	0
S	290052	Acetivibrio ethanolgignens	0	0	2	2	0	0	0	0	0	0	0	0	0	0	0	0	0	0	0	0
G	2892396	Vescimonas	0	0	0	0	0	0	0	0	0	0	0	0	0	0	0	0	0	0	1	0
S	2714355	Vescimonas coprocola	0	0	0	0	0	0	0	0	0	0	0	0	0	0	0	0	0	0	1	1
G	2983509	Jilunia	0	0	0	0	0	0	0	0	0	0	0	0	0	0	0	0	1	0	0	0
S	2763675	Jilunia laotingensis	0	0	0	0	0	0	0	0	0	0	0	0	0	0	0	0	1	1	0	0
G	2696673	Pseudoruminococcus	0	0	0	0	0	0	1	0	0	0	0	0	0	0	0	0	0	0	0	0
S	2086583	Pseudoruminococcus massiliensis	0	0	0	0	0	0	1	1	0	0	0	0	0	0	0	0	0	0	0	0
G	2764317	Hydrogeniiclostridium	0	0	0	0	0	0	1	0	0	0	0	0	0	0	0	0	0	0	0	0
S	2764322	Hydrogeniiclostridium mannosilyticum	0	0	0	0	0	0	1	1	0	0	0	0	0	0	0	0	0	0	0	0
G	1940255	Fournierella	0	0	1	0	0	0	0	0	0	0	0	0	0	0	0	0	0	0	0	0
S	1650663	Fournierella massiliensis	0	0	1	1	0	0	0	0	0	0	0	0	0	0	0	0	0	0	0	0
G	2983249	Zongyangia	1	0	0	0	0	0	0	0	0	0	0	0	0	0	0	0	0	0	0	0
S	2763677	Zongyangia hominis	1	1	0	0	0	0	0	0	0	0	0	0	0	0	0	0	0	0	0	0
F	31979	Clostridiaceae	28	1	122	0	5	0	9	0	0	0	1	0	0	0	3	0	53	0	28	0
G	1485	Clostridium	17	0	60	1	5	0	6	0	0	0	1	0	0	0	3	0	41	0	19	0
S	2981784	Clostridium ammoniilyticum	15	15	42	42	0	0	1	1	0	0	0	0	0	0	0	0	0	0	0	0
G1	2614128	unclassified Clostridium	0	0	8	0	0	0	2	0	0	0	0	0	0	0	0	0	29	0	14	0
S	411486	Clostridium sp. M62/1	0	0	7	7	0	0	2	2	0	0	0	0	0	0	0	0	28	28	14	14
S	97138	Clostridium sp. MD294	0	0	0	0	0	0	0	0	0	0	0	0	0	0	0	0	1	1	0	0
S	1155388	Clostridium sp. C1	0	0	1	1	0	0	0	0	0	0	0	0	0	0	0	0	0	0	0	0
S	2126740	Clostridium fessum	1	1	8	8	2	2	3	3	0	0	0	0	0	0	1	1	4	4	3	3
S	1650661	Clostridium phoceensis	0	0	0	0	1	1	0	0	0	0	0	0	0	0	1	1	3	3	1	1
S	2605778	Clostridium porci	0	0	1	1	2	2	0	0	0	0	0	0	0	0	0	0	1	1	0	0
S	2479838	Clostridium transplantifaecale	1	1	0	0	0	0	0	0	0	0	0	0	0	0	0	0	2	2	0	0
S	1414720	Clostridium saudiense	0	0	0	0	0	0	0	0	0	0	0	0	0	0	0	0	0	0	1	1
S	759821	Clostridium indicum	0	0	0	0	0	0	0	0	0	0	0	0	0	0	0	0	1	1	0	0
S	1497	Clostridium formicaceticum	0	0	0	0	0	0	0	0	0	0	0	0	0	0	0	0	1	1	0	0
S	2548455	Clostridium cuniculi	0	0	0	0	0	0	0	0	0	0	0	0	0	0	1	1	0	0	0	0
S	1492	Clostridium butyricum	0	0	0	0	0	0	0	0	0	0	1	1	0	0	0	0	0	0	0	0
G	1649459	Hungatella	8	0	55	0	0	0	2	0	0	0	0	0	0	0	0	0	9	0	9	0
S	1096246	Hungatella effluvii	5	5	42	42	0	0	0	0	0	0	0	0	0	0	0	0	0	0	0	0
S	154046	Hungatella hathewayi	3	3	13	13	0	0	2	2	0	0	0	0	0	0	0	0	8	0	9	2
S1	742737	Hungatella hathewayi WAL-18680	0	0	0	0	0	0	0	0	0	0	0	0	0	0	0	0	8	8	7	7
S	384636	Hungatella xylanolytica	0	0	0	0	0	0	0	0	0	0	0	0	0	0	0	0	1	1	0	0
G	580596	Butyricicoccus	0	0	5	0	0	0	1	0	0	0	0	0	0	0	0	0	2	0	0	0
S	1712515	Butyricicoccus faecihominis	0	0	5	5	0	0	0	0	0	0	0	0	0	0	0	0	1	1	0	0
S	1945634	Butyricicoccus porcorum	0	0	0	0	0	0	0	0	0	0	0	0	0	0	0	0	1	1	0	0
S	2841509	Butyricicoccus intestinisimiae	0	0	0	0	0	0	1	1	0	0	0	0	0	0	0	0	0	0	0	0
G	420345	Lactonifactor	1	0	1	0	0	0	0	0	0	0	0	0	0	0	0	0	0	0	0	0
S	341220	Lactonifactor longoviformis	1	0	1	0	0	0	0	0	0	0	0	0	0	0	0	0	0	0	0	0
S1	1122155	Lactonifactor longoviformis DSM 17459	1	1	1	1	0	0	0	0	0	0	0	0	0	0	0	0	0	0	0	0
G	1981033	Mordavella	0	0	0	0	0	0	0	0	0	0	0	0	0	0	0	0	1	0	0	0
S	1871024	Mordavella massiliensis	0	0	0	0	0	0	0	0	0	0	0	0	0	0	0	0	1	1	0	0
G	114627	Alkaliphilus	0	0	1	0	0	0	0	0	0	0	0	0	0	0	0	0	0	0	0	0
S	2841507	Alkaliphilus flagellatus	0	0	1	1	0	0	0	0	0	0	0	0	0	0	0	0	0	0	0	0
G	44258	Caloramator	1	0	0	0	0	0	0	0	0	0	0	0	0	0	0	0	0	0	0	0
S	1147123	Caloramator quimbayensis	1	1	0	0	0	0	0	0	0	0	0	0	0	0	0	0	0	0	0	0
O1	538999	Eubacteriales incertae sedis	1	0	7	0	1	0	7	0	0	0	0	0	3	0	4	0	21	0	6	0
G	2717089	Massilistercora	0	0	1	0	0	0	0	0	0	0	0	0	0	0	0	0	11	0	4	0
S	2086584	Massilistercora timonensis	0	0	1	1	0	0	0	0	0	0	0	0	0	0	0	0	11	11	4	4
G	204475	Gemmiger	0	0	1	0	1	0	5	0	0	0	0	0	2	0	1	0	0	0	0	0
S	745368	Gemmiger formicilis	0	0	1	1	1	1	5	5	0	0	0	0	1	1	1	1	0	0	0	0
S	2779354	Gemmiger gallinarum	0	0	0	0	0	0	0	0	0	0	0	0	1	1	0	0	0	0	0	0
G	1918454	Flintibacter	1	0	3	0	0	0	0	0	0	0	0	0	0	0	0	0	5	0	1	0
G1	2610894	unclassified Flintibacter	1	0	3	0	0	0	0	0	0	0	0	0	0	0	0	0	5	0	1	0
S	2610895	Flintibacter sp. KGMB00164	1	1	3	3	0	0	0	0	0	0	0	0	0	0	0	0	5	5	1	1
G	1392389	Intestinimonas	0	0	0	0	0	0	1	0	0	0	0	0	0	0	2	0	3	0	0	0
S	1297617	Intestinimonas butyriciproducens	0	0	0	0	0	0	0	0	0	0	0	0	0	0	0	0	3	3	0	0
S	1689270	Intestinimonas timonensis	0	0	0	0	0	0	1	1	0	0	0	0	0	0	2	2	0	0	0	0
F	543314	Eubacteriales Family XIII. Incertae Sedis	0	0	1	0	0	0	0	0	0	0	0	0	0	0	0	0	2	0	0	0
G	1926556	Emergencia	0	0	0	0	0	0	0	0	0	0	0	0	0	0	0	0	1	0	0	0
S	1776384	Emergencia timonensis	0	0	0	0	0	0	0	0	0	0	0	0	0	0	0	0	1	1	0	0
G	86331	Mogibacterium	0	0	0	0	0	0	0	0	0	0	0	0	0	0	0	0	1	0	0	0
S	2606708	Mogibacterium kristiansenii	0	0	0	0	0	0	0	0	0	0	0	0	0	0	0	0	1	1	0	0
G	2944199	Zhenpiania	0	0	1	0	0	0	0	0	0	0	0	0	0	0	0	0	0	0	0	0
S	2763644	Zhenpiania hominis	0	0	1	1	0	0	0	0	0	0	0	0	0	0	0	0	0	0	0	0
G	2981641	Bovifimicola	0	0	0	0	0	0	1	0	0	0	0	0	0	0	0	0	0	0	1	0
S	2981720	Bovifimicola ammoniilytica	0	0	0	0	0	0	1	1	0	0	0	0	0	0	0	0	0	0	1	1
G	1686313	Fenollaria	0	0	0	0	0	0	0	0	0	0	0	0	0	0	1	1	0	0	0	0
G	2211178	Evtepia	0	0	0	0	0	0	0	0	0	0	0	0	1	0	0	0	0	0	0	0
S	2211183	Evtepia gabavorous	0	0	0	0	0	0	0	0	0	0	0	0	1	1	0	0	0	0	0	0
G	2981642	Brotomerdimonas	0	0	1	0	0	0	0	0	0	0	0	0	0	0	0	0	0	0	0	0
S	2981721	Brotomerdimonas butyrica	0	0	1	1	0	0	0	0	0	0	0	0	0	0	0	0	0	0	0	0
F	186806	Eubacteriaceae	5	0	16	0	2	0	6	0	0	0	0	0	0	0	1	0	0	0	0	0
G	1730	Eubacterium	5	0	16	0	2	0	6	0	0	0	0	0	0	0	1	0	0	0	0	0
S	39490	Eubacterium ramulus	4	4	16	16	2	2	3	3	0	0	0	0	0	0	1	1	0	0	0	0
S	39496	Eubacterium ventriosum	0	0	0	0	0	0	2	2	0	0	0	0	0	0	0	0	0	0	0	0
S	97253	Eubacterium plexicaudatum	1	0	0	0	0	0	1	0	0	0	0	0	0	0	0	0	0	0	0	0
S1	1235802	Eubacterium plexicaudatum ASF492	1	1	0	0	0	0	1	1	0	0	0	0	0	0	0	0	0	0	0	0
F	186804	Peptostreptococcaceae	0	0	0	0	0	0	2	0	0	0	0	0	1	0	2	0	2	0	0	0
G	1501226	Romboutsia	0	0	0	0	0	0	0	0	0	0	0	0	0	0	1	0	1	0	0	0
S	2764597	Romboutsia faecis	0	0	0	0	0	0	0	0	0	0	0	0	0	0	0	0	1	1	0	0
S	1776391	Romboutsia timonensis	0	0	0	0	0	0	0	0	0	0	0	0	0	0	1	1	0	0	0	0
G	1257	Peptostreptococcus	0	0	0	0	0	0	2	0	0	0	0	0	0	0	0	0	0	0	0	0
S	341694	Peptostreptococcus stomatis	0	0	0	0	0	0	1	0	0	0	0	0	0	0	0	0	0	0	0	0
S1	596315	Peptostreptococcus stomatis DSM 17678	0	0	0	0	0	0	1	1	0	0	0	0	0	0	0	0	0	0	0	0
S	215200	Peptostreptococcus russellii	0	0	0	0	0	0	1	1	0	0	0	0	0	0	0	0	0	0	0	0
G	1870884	Clostridioides	0	0	0	0	0	0	0	0	0	0	0	0	0	0	0	0	1	0	0	0
S	1496	Clostridioides difficile	0	0	0	0	0	0	0	0	0	0	0	0	0	0	0	0	1	1	0	0
G	1505657	Intestinibacter	0	0	0	0	0	0	0	0	0	0	0	0	0	0	1	0	0	0	0	0
S	261299	Intestinibacter bartlettii	0	0	0	0	0	0	0	0	0	0	0	0	0	0	1	1	0	0	0	0
G	1849828	Paeniclostridium	0	0	0	0	0	0	0	0	0	0	0	0	1	0	0	0	0	0	0	0
S	1505	Paeniclostridium sordellii	0	0	0	0	0	0	0	0	0	0	0	0	1	1	0	0	0	0	0	0
C	526524	Erysipelotrichia	35	0	125	0	0	0	9	0	0	0	0	0	0	0	1	0	7	0	0	0
O	526525	Erysipelotrichales	35	0	125	0	0	0	9	0	0	0	0	0	0	0	1	0	7	0	0	0
F	128827	Erysipelotrichaceae	26	0	84	0	0	0	6	0	0	0	0	0	0	0	1	0	5	0	0	0
G	2678885	Faecalibacillus	16	0	57	1	0	0	3	0	0	0	0	0	0	0	0	0	0	0	0	0
S	1982626	Faecalibacillus intestinalis	15	15	52	52	0	0	3	3	0	0	0	0	0	0	0	0	0	0	0	0
S	1982628	Faecalibacillus faecis	1	1	4	4	0	0	0	0	0	0	0	0	0	0	0	0	0	0	0	0
G	1472649	Dielma	8	0	22	0	0	0	0	0	0	0	0	0	0	0	0	0	0	0	0	0
S	1034346	Dielma fastidiosa	8	8	22	22	0	0	0	0	0	0	0	0	0	0	0	0	0	0	0	0
G	123375	Solobacterium	0	0	0	0	0	0	0	0	0	0	0	0	0	0	1	0	4	0	0	0
S	102148	Solobacterium moorei	0	0	0	0	0	0	0	0	0	0	0	0	0	0	1	0	4	0	0	0
S1	1123263	Solobacterium moorei DSM 22971	0	0	0	0	0	0	0	0	0	0	0	0	0	0	1	1	4	4	0	0
G	1929045	Traorella	1	0	0	0	0	0	3	0	0	0	0	0	0	0	0	0	0	0	0	0
S	1903263	Traorella massiliensis	1	1	0	0	0	0	3	3	0	0	0	0	0	0	0	0	0	0	0	0
G	1573534	Faecalitalea	1	0	2	0	0	0	0	0	0	0	0	0	0	0	0	0	0	0	0	0
S	39483	Faecalitalea cylindroides	1	0	2	0	0	0	0	0	0	0	0	0	0	0	0	0	0	0	0	0
S1	717960	Faecalitalea cylindroides T2-87	1	1	2	2	0	0	0	0	0	0	0	0	0	0	0	0	0	0	0	0
G	1924110	Massilimicrobiota	0	0	0	0	0	0	0	0	0	0	0	0	0	0	0	0	1	0	0	0
S	1776392	Massilimicrobiota timonensis	0	0	0	0	0	0	0	0	0	0	0	0	0	0	0	0	1	1	0	0
G	2749846	Amedibacillus	0	0	1	0	0	0	0	0	0	0	0	0	0	0	0	0	0	0	0	0
S	31971	Amedibacillus dolichus	0	0	1	1	0	0	0	0	0	0	0	0	0	0	0	0	0	0	0	0
G	1573535	Holdemanella	0	0	1	1	0	0	0	0	0	0	0	0	0	0	0	0	0	0	0	0
G	1573536	Faecalicoccus	0	0	1	0	0	0	0	0	0	0	0	0	0	0	0	0	0	0	0	0
S	1323	Faecalicoccus pleomorphus	0	0	1	1	0	0	0	0	0	0	0	0	0	0	0	0	0	0	0	0
F	2810280	Coprobacillaceae	9	0	41	0	0	0	3	0	0	0	0	0	0	0	0	0	2	0	0	0
G	3025755	Thomasclavelia	9	0	39	0	0	0	2	0	0	0	0	0	0	0	0	0	2	0	0	0
S	1547	Thomasclavelia ramosa	9	0	31	31	0	0	2	0	0	0	0	0	0	0	0	0	0	0	0	0
S1	445974	Thomasclavelia ramosa DSM 1402	9	9	0	0	0	0	2	2	0	0	0	0	0	0	0	0	0	0	0	0
S	1522	[Clostridium] innocuum	0	0	6	6	0	0	0	0	0	0	0	0	0	0	0	0	2	2	0	0
S	29348	Thomasclavelia spiroformis	0	0	1	1	0	0	0	0	0	0	0	0	0	0	0	0	0	0	0	0
S	341225	Thomasclavelia saccharogumia	0	0	1	0	0	0	0	0	0	0	0	0	0	0	0	0	0	0	0	0
S1	1121333	Thomasclavelia saccharogumia DSM 17460	0	0	1	1	0	0	0	0	0	0	0	0	0	0	0	0	0	0	0	0
G	1279384	Eggerthia	0	0	0	0	0	0	1	0	0	0	0	0	0	0	0	0	0	0	0	0
S	31973	Eggerthia catenaformis	0	0	0	0	0	0	1	0	0	0	0	0	0	0	0	0	0	0	0	0
S1	999415	Eggerthia catenaformis OT 569 = DSM 20559	0	0	0	0	0	0	1	1	0	0	0	0	0	0	0	0	0	0	0	0
G	519427	Sharpea	0	0	1	0	0	0	0	0	0	0	0	0	0	0	0	0	0	0	0	0
S	2652286	Sharpea porci	0	0	1	1	0	0	0	0	0	0	0	0	0	0	0	0	0	0	0	0
G	135858	Catenibacterium	0	0	1	0	0	0	0	0	0	0	0	0	0	0	0	0	0	0	0	0
S	100886	Catenibacterium mitsuokai	0	0	1	1	0	0	0	0	0	0	0	0	0	0	0	0	0	0	0	0
C	909932	Negativicutes	4	0	9	0	6	0	30	0	2	0	0	0	1	0	1	0	2	0	1	0
O	1843489	Veillonellales	4	0	7	0	6	0	29	0	1	0	0	0	1	0	1	0	2	0	1	0
F	31977	Veillonellaceae	4	0	7	0	6	0	29	0	1	0	0	0	1	0	1	0	2	0	1	0
G	39948	Dialister	0	0	0	0	4	0	25	0	0	0	0	0	1	1	0	0	0	0	0	0
S	218538	Dialister invisus	0	0	0	0	4	0	25	0	0	0	0	0	0	0	0	0	0	0	0	0
S1	592028	Dialister invisus DSM 15470	0	0	0	0	4	4	25	25	0	0	0	0	0	0	0	0	0	0	0	0
G	29465	Veillonella	2	2	6	3	2	0	3	0	1	0	0	0	0	0	1	0	2	1	1	0
S	423477	Veillonella rogosae	0	0	2	2	1	1	2	2	0	0	0	0	0	0	1	0	0	0	0	0
S1	1298595	Veillonella rogosae JCM 15642	0	0	0	0	0	0	0	0	0	0	0	0	0	0	1	1	0	0	0	0
S	39777	Veillonella atypica	0	0	1	1	1	1	0	0	0	0	0	0	0	0	0	0	1	1	0	0
S	29466	Veillonella parvula	0	0	0	0	0	0	0	0	0	0	0	0	0	0	0	0	0	0	1	1
S	1911679	Veillonella infantium	0	0	0	0	0	0	0	0	1	1	0	0	0	0	0	0	0	0	0	0
S	1110546	Veillonella tobetsuensis	0	0	0	0	0	0	1	1	0	0	0	0	0	0	0	0	0	0	0	0
G	906	Megasphaera	2	0	1	0	0	0	1	0	0	0	0	0	0	0	0	0	0	0	0	0
S	187326	Megasphaera micronuciformis	2	0	1	0	0	0	1	0	0	0	0	0	0	0	0	0	0	0	0	0
S1	706434	Megasphaera micronuciformis F0359	2	2	1	1	0	0	1	1	0	0	0	0	0	0	0	0	0	0	0	0
O	1843488	Acidaminococcales	0	0	2	0	0	0	0	0	1	0	0	0	0	0	0	0	0	0	0	0
F	909930	Acidaminococcaceae	0	0	2	0	0	0	0	0	1	0	0	0	0	0	0	0	0	0	0	0
G	33024	Phascolarctobacterium	0	0	2	0	0	0	0	0	1	0	0	0	0	0	0	0	0	0	0	0
G1	2639160	unclassified Phascolarctobacterium	0	0	2	0	0	0	0	0	0	0	0	0	0	0	0	0	0	0	0	0
S	2823317	Phascolarctobacterium sp. Marseille-Q4147	0	0	2	2	0	0	0	0	0	0	0	0	0	0	0	0	0	0	0	0
S	33025	Phascolarctobacterium faecium	0	0	0	0	0	0	0	0	1	1	0	0	0	0	0	0	0	0	0	0
O	909929	Selenomonadales	0	0	0	0	0	0	1	0	0	0	0	0	0	0	0	0	0	0	0	0
F	1843491	Selenomonadaceae	0	0	0	0	0	0	1	0	0	0	0	0	0	0	0	0	0	0	0	0
G	52225	Mitsuokella	0	0	0	0	0	0	1	0	0	0	0	0	0	0	0	0	0	0	0	0
S	52226	Mitsuokella multacida	0	0	0	0	0	0	1	1	0	0	0	0	0	0	0	0	0	0	0	0
P1	33974	Bacillota sensu stricto incertae sedis	0	0	0	0	0	0	0	0	0	0	0	0	0	0	0	0	1	0	0	0
G	1980693	Negativibacillus	0	0	0	0	0	0	0	0	0	0	0	0	0	0	0	0	1	0	0	0
S	1871035	Negativibacillus massiliensis	0	0	0	0	0	0	0	0	0	0	0	0	0	0	0	0	1	1	0	0
D2	1798711	Cyanobacteria/Melainabacteria group	0	0	1	0	0	0	0	0	0	0	1	0	0	0	0	0	0	0	0	0
P	1117	Cyanobacteria	0	0	1	0	0	0	0	0	0	0	1	0	0	0	0	0	0	0	0	0
O	1161	Nostocales	0	0	1	0	0	0	0	0	0	0	1	0	0	0	0	0	0	0	0	0
F	1162	Nostocaceae	0	0	0	0	0	0	0	0	0	0	1	0	0	0	0	0	0	0	0	0
G	1177	Nostoc	0	0	0	0	0	0	0	0	0	0	1	0	0	0	0	0	0	0	0	0
S	92942	Nostoc linckia	0	0	0	0	0	0	0	0	0	0	1	0	0	0	0	0	0	0	0	0
S1	1628744	Nostoc linckia z6	0	0	0	0	0	0	0	0	0	0	1	1	0	0	0	0	0	0	0	0
F	1182	Scytonemataceae	0	0	1	0	0	0	0	0	0	0	0	0	0	0	0	0	0	0	0	0
G	1203	Scytonema	0	0	1	0	0	0	0	0	0	0	0	0	0	0	0	0	0	0	0	0
S	34078	Scytonema hofmannii	0	0	1	0	0	0	0	0	0	0	0	0	0	0	0	0	0	0	0	0
S1	128403	Scytonema hofmannii PCC 7110	0	0	1	1	0	0	0	0	0	0	0	0	0	0	0	0	0	0	0	0
P	1297	Deinococcus-Thermus	1	0	0	0	0	0	1	0	0	0	0	0	0	0	0	0	0	0	0	0
C	188787	Deinococci	1	0	0	0	0	0	1	0	0	0	0	0	0	0	0	0	0	0	0	0
O	118964	Deinococcales	1	0	0	0	0	0	1	0	0	0	0	0	0	0	0	0	0	0	0	0
F	183710	Deinococcaceae	1	0	0	0	0	0	1	0	0	0	0	0	0	0	0	0	0	0	0	0
G	1298	Deinococcus	1	0	0	0	0	0	1	0	0	0	0	0	0	0	0	0	0	0	0	0
S	502394	Deinococcus gobiensis	1	0	0	0	0	0	1	0	0	0	0	0	0	0	0	0	0	0	0	0
S1	745776	Deinococcus gobiensis I-0	1	1	0	0	0	0	1	1	0	0	0	0	0	0	0	0	0	0	0	0
P	200795	Chloroflexi	0	0	0	0	0	0	0	0	0	0	0	0	0	0	0	0	1	0	0	0
C	475962	Caldilineae	0	0	0	0	0	0	0	0	0	0	0	0	0	0	0	0	1	0	0	0
O	475963	Caldilineales	0	0	0	0	0	0	0	0	0	0	0	0	0	0	0	0	1	0	0	0
F	475964	Caldilineaceae	0	0	0	0	0	0	0	0	0	0	0	0	0	0	0	0	1	0	0	0
G	1215913	Litorilinea	0	0	0	0	0	0	0	0	0	0	0	0	0	0	0	0	1	0	0	0
S	1204385	Litorilinea aerophila	0	0	0	0	0	0	0	0	0	0	0	0	0	0	0	0	1	1	0	0
D1	1783270	FCB group	2542	0	9014	0	489	0	1478	0	112	0	482	0	73	0	259	0	319	0	108	0
D2	68336	Bacteroidetes/Chlorobi group	2542	0	9014	0	489	0	1478	0	112	0	482	0	73	0	259	0	319	0	108	0
P	976	Bacteroidota	2542	0	9014	0	489	0	1478	0	112	0	482	0	73	0	259	0	319	0	108	0
C	200643	Bacteroidia	1792	0	6214	0	150	0	513	0	2	0	13	0	65	0	226	0	294	0	101	0
O	171549	Bacteroidales	1792	0	6214	6	150	0	513	4	2	0	13	1	65	0	226	2	294	2	101	0
F	815	Bacteroidaceae	1779	1	6128	1	132	0	445	0	2	0	9	0	56	0	175	0	261	0	83	0
G	816	Bacteroides	1757	5	6032	20	70	1	211	3	1	0	4	0	22	1	77	1	187	7	61	0
S	817	Bacteroides fragilis	1208	1136	4147	1253	4	4	9	9	0	0	2	0	0	0	0	0	14	13	5	4
S1	295405	Bacteroides fragilis YCH46	28	28	2537	2537	0	0	0	0	0	0	0	0	0	0	0	0	0	0	0	0
S1	862962	Bacteroides fragilis 638R	38	38	309	309	0	0	0	0	0	0	2	2	0	0	0	0	1	1	0	0
S1	997879	Bacteroides fragilis CL03T12C07	6	6	46	46	0	0	0	0	0	0	0	0	0	0	0	0	0	0	1	1
S1	272559	Bacteroides fragilis NCTC 9343	0	0	2	2	0	0	0	0	0	0	0	0	0	0	0	0	0	0	0	0
S	818	Bacteroides thetaiotaomicron	445	444	1503	1503	2	2	4	4	1	1	0	0	1	1	16	16	127	127	39	39
S1	226186	Bacteroides thetaiotaomicron VPI-5482	1	1	0	0	0	0	0	0	0	0	0	0	0	0	0	0	0	0	0	0
S	820	Bacteroides uniformis	73	60	273	252	12	3	29	17	0	0	0	0	2	2	7	7	22	22	12	12
S1	997890	Bacteroides uniformis CL03T12C37	13	13	21	21	9	9	12	12	0	0	0	0	0	0	0	0	0	0	0	0
S	47678	Bacteroides caccae	2	2	11	11	17	17	59	55	0	0	0	0	10	2	34	2	0	0	0	0
S1	997873	Bacteroides caccae CL03T12C61	0	0	0	0	0	0	4	4	0	0	0	0	8	8	32	32	0	0	0	0
S	371601	Bacteroides xylanisolvens	7	5	4	4	32	11	73	70	0	0	0	0	2	1	8	8	4	4	0	0
S1	657309	Bacteroides xylanisolvens XB1A	2	2	0	0	21	21	3	3	0	0	0	0	1	1	0	0	0	0	0	0
G1	2646097	unclassified Bacteroides	9	0	21	0	0	0	0	0	0	0	0	0	0	0	2	0	1	0	0	0
S	2785531	Bacteroides sp. HF-162	4	4	10	10	0	0	0	0	0	0	0	0	0	0	0	0	0	0	0	0
S	2709390	Bacteroides sp. ZJ-18	4	4	7	7	0	0	0	0	0	0	0	0	0	0	0	0	0	0	0	0
S	2528203	Bacteroides sp. A1C1	0	0	4	4	0	0	0	0	0	0	0	0	0	0	0	0	1	1	0	0
S	2162637	Bacteroides sp. PHL 2737	0	0	0	0	0	0	0	0	0	0	0	0	0	0	2	2	0	0	0	0
S	2755405	Bacteroides sp. CACC 737	1	1	0	0	0	0	0	0	0	0	0	0	0	0	0	0	0	0	0	0
S	28116	Bacteroides ovatus	2	2	11	11	0	0	6	6	0	0	0	0	0	0	0	0	3	3	5	5
S	674529	Bacteroides faecis	1	1	7	7	0	0	2	2	0	0	2	2	3	3	5	5	1	1	0	0
S	291644	Bacteroides salyersiae	0	0	2	2	0	0	11	11	0	0	0	0	0	0	0	0	0	0	0	0
S	626929	Bacteroides clarus	2	2	11	11	0	0	0	0	0	0	0	0	0	0	0	0	0	0	0	0
S	2650157	Bacteroides zhangwenhongii	1	1	11	11	0	0	0	0	0	0	0	0	0	0	0	0	0	0	0	0
S	46506	Bacteroides stercoris	1	1	0	0	1	0	6	5	0	0	0	0	0	0	0	0	0	0	0	0
S1	449673	Bacteroides stercoris ATCC 43183	0	0	0	0	1	1	1	1	0	0	0	0	0	0	0	0	0	0	0	0
S	2447885	Bacteroides faecalis	0	0	0	0	0	0	7	7	0	0	0	0	0	0	0	0	0	0	0	0
S	338188	Bacteroides finegoldii	0	0	1	1	0	0	0	0	0	0	0	0	0	0	0	0	4	4	0	0
S	2937417	Bacteroides muris	0	0	2	2	0	0	0	0	0	0	0	0	0	0	2	2	0	0	0	0
S	1903262	Bacteroides ndongoniae	0	0	3	3	0	0	0	0	0	0	0	0	0	0	0	0	0	0	0	0
S	28111	Bacteroides eggerthii	0	0	1	1	0	0	0	0	0	0	0	0	0	0	1	1	1	1	0	0
S	1912894	Bacteroides kribbi	0	0	0	0	0	0	0	0	0	0	0	0	0	0	0	0	2	2	0	0
S	1917883	Bacteroides togonis	0	0	0	0	0	0	0	0	0	0	0	0	2	2	0	0	0	0	0	0
S	246787	Bacteroides cellulosilyticus	0	0	0	0	0	0	0	0	0	0	0	0	0	0	0	0	1	1	0	0
S	376806	Bacteroides gallinarum	0	0	0	0	0	0	0	0	0	0	0	0	0	0	1	0	0	0	0	0
S1	1121096	Bacteroides gallinarum DSM 18171 = JCM 13658	0	0	0	0	0	0	0	0	0	0	0	0	0	0	1	1	0	0	0	0
S	291645	Bacteroides nordii	0	0	0	0	0	0	0	0	0	0	0	0	1	1	0	0	0	0	0	0
S	329854	Bacteroides intestinalis	0	0	0	0	0	0	1	1	0	0	0	0	0	0	0	0	0	0	0	0
S	1841855	Bacteroides bouchesdurhonensis	0	0	0	0	0	0	1	1	0	0	0	0	0	0	0	0	0	0	0	0
S	2838470	Candidatus Bacteroides intestinigallinarum	0	0	0	0	1	1	0	0	0	0	0	0	0	0	0	0	0	0	0	0
S	691816	Bacteroides rodentium	0	0	1	0	0	0	0	0	0	0	0	0	0	0	0	0	0	0	0	0
S1	1236512	Bacteroides rodentium JCM 16496	0	0	1	1	0	0	0	0	0	0	0	0	0	0	0	0	0	0	0	0
S	2715212	Bacteroides faecium	0	0	1	1	0	0	0	0	0	0	0	0	0	0	0	0	0	0	0	0
S	2650158	Bacteroides luhongzhouii	0	0	1	1	0	0	0	0	0	0	0	0	0	0	0	0	0	0	0	0
S	290053	Bacteroides helcogenes	0	0	1	0	0	0	0	0	0	0	0	0	0	0	0	0	0	0	0	0
S1	693979	Bacteroides helcogenes P 36-108	0	0	1	1	0	0	0	0	0	0	0	0	0	0	0	0	0	0	0	0
S	626930	Bacteroides fluxus	1	0	0	0	0	0	0	0	0	0	0	0	0	0	0	0	0	0	0	0
S1	763034	Bacteroides fluxus YIT 12057	1	1	0	0	0	0	0	0	0	0	0	0	0	0	0	0	0	0	0	0
G	909656	Phocaeicola	21	0	94	0	62	0	234	6	1	0	5	0	34	0	98	0	74	0	22	0
S	821	Phocaeicola vulgatus	18	17	58	58	62	61	217	207	1	1	4	3	7	7	17	16	73	73	21	21
S1	435590	Phocaeicola vulgatus ATCC 8482	1	1	0	0	1	1	10	10	0	0	1	1	0	0	1	1	0	0	0	0
S	357276	Phocaeicola dorei	0	0	2	2	0	0	2	2	0	0	0	0	27	27	81	81	0	0	1	1
S	387090	Phocaeicola coprophilus	3	3	29	29	0	0	5	5	0	0	1	1	0	0	0	0	0	0	0	0
S	204516	Phocaeicola massiliensis	0	0	4	0	0	0	0	0	0	0	0	0	0	0	0	0	1	0	0	0
S1	1121098	Phocaeicola massiliensis B84634 = Timone 84634 = DSM 17679 = JCM 13223	0	0	4	4	0	0	0	0	0	0	0	0	0	0	0	0	1	1	0	0
S	671267	Phocaeicola sartorii	0	0	0	0	0	0	2	2	0	0	0	0	0	0	0	0	0	0	0	0
S	2739389	Phocaeicola faecicola	0	0	1	1	0	0	1	1	0	0	0	0	0	0	0	0	0	0	0	0
S	2786956	Phocaeicola faecalis	0	0	0	0	0	0	1	1	0	0	0	0	0	0	0	0	0	0	0	0
G	1926659	Mediterranea	0	0	1	0	0	0	0	0	0	0	0	0	0	0	0	0	0	0	0	0
S	1841865	Mediterranea massiliensis	0	0	1	1	0	0	0	0	0	0	0	0	0	0	0	0	0	0	0	0
F	2005525	Tannerellaceae	6	0	46	0	14	0	49	0	0	0	1	0	3	0	23	0	10	0	7	0
G	375288	Parabacteroides	6	1	46	2	14	0	49	0	0	0	1	0	3	0	23	0	10	0	7	0
S	46503	Parabacteroides merdae	2	2	21	21	6	6	24	22	0	0	0	0	1	1	13	13	1	1	5	4
S1	999420	Parabacteroides merdae CL03T12C32	0	0	0	0	0	0	1	1	0	0	0	0	0	0	0	0	0	0	1	1
S1	411477	Parabacteroides merdae ATCC 43184	0	0	0	0	0	0	1	1	0	0	0	0	0	0	0	0	0	0	0	0
S	823	Parabacteroides distasonis	2	2	18	18	8	7	23	22	0	0	1	1	2	2	5	5	0	0	0	0
S1	999416	Parabacteroides distasonis CL03T12C09	0	0	0	0	0	0	1	1	0	0	0	0	0	0	0	0	0	0	0	0
S1	435591	Parabacteroides distasonis ATCC 8503	0	0	0	0	1	1	0	0	0	0	0	0	0	0	0	0	0	0	0	0
S	387661	Parabacteroides johnsonii	0	0	0	0	0	0	0	0	0	0	0	0	0	0	0	0	9	9	2	2
G1	2649774	unclassified Parabacteroides	1	0	0	0	0	0	2	0	0	0	0	0	0	0	1	0	0	0	0	0
S	2025876	Parabacteroides sp. CT06	1	1	0	0	0	0	2	2	0	0	0	0	0	0	1	1	0	0	0	0
S	328812	Parabacteroides goldsteinii	0	0	0	0	0	0	0	0	0	0	0	0	0	0	3	3	0	0	0	0
S	2086575	Parabacteroides pacaensis	0	0	3	3	0	0	0	0	0	0	0	0	0	0	0	0	0	0	0	0
S	1871013	Parabacteroides timonensis	0	0	0	0	0	0	0	0	0	0	0	0	0	0	1	1	0	0	0	0
S	871327	Parabacteroides chinchillae	0	0	1	1	0	0	0	0	0	0	0	0	0	0	0	0	0	0	0	0
S	1217282	Parabacteroides faecis	0	0	1	1	0	0	0	0	0	0	0	0	0	0	0	0	0	0	0	0
F	171550	Rikenellaceae	1	0	2	0	3	0	14	0	0	0	0	0	2	0	8	0	18	0	10	0
G	239759	Alistipes	1	0	2	0	3	0	12	0	0	0	0	0	2	0	8	0	18	0	10	0
S	28117	Alistipes putredinis	0	0	0	0	0	0	0	0	0	0	0	0	1	0	6	0	12	0	8	0
S1	445970	Alistipes putredinis DSM 17216	0	0	0	0	0	0	0	0	0	0	0	0	1	1	6	6	12	12	8	8
S	214856	Alistipes finegoldii	0	0	0	0	3	3	12	12	0	0	0	0	0	0	0	0	2	2	1	1
S	2585119	Alistipes dispar	0	0	0	0	0	0	0	0	0	0	0	0	0	0	0	0	4	4	0	0
S	328813	Alistipes onderdonkii	0	0	0	0	0	0	0	0	0	0	0	0	0	0	1	0	0	0	1	1
S1	2585117	Alistipes onderdonkii subsp. vulgaris	0	0	0	0	0	0	0	0	0	0	0	0	0	0	1	1	0	0	0	0
S	2585118	Alistipes communis	0	0	0	0	0	0	0	0	0	0	0	0	1	1	1	1	0	0	0	0
S	328814	Alistipes shahii	1	1	1	1	0	0	0	0	0	0	0	0	0	0	0	0	0	0	0	0
S	1288121	Alistipes senegalensis	0	0	1	1	0	0	0	0	0	0	0	0	0	0	0	0	0	0	0	0
G	28138	Rikenella	0	0	0	0	0	0	2	0	0	0	0	0	0	0	0	0	0	0	0	0
S	28139	Rikenella microfusus	0	0	0	0	0	0	2	0	0	0	0	0	0	0	0	0	0	0	0	0
S1	880526	Rikenella microfusus DSM 15922	0	0	0	0	0	0	2	2	0	0	0	0	0	0	0	0	0	0	0	0
F	171552	Prevotellaceae	6	0	15	0	1	0	1	0	0	0	1	0	0	0	2	0	1	0	1	0
G	838	Prevotella	5	0	13	0	1	0	1	0	0	0	1	0	0	0	1	0	1	0	0	0
S	28125	Prevotella bivia	3	0	2	0	0	0	1	0	0	0	0	0	0	0	0	0	0	0	0	0
S1	868129	Prevotella bivia DSM 20514	3	3	2	2	0	0	1	1	0	0	0	0	0	0	0	0	0	0	0	0
S	2736289	Xylanibacter rodentium	1	1	4	4	0	0	0	0	0	0	0	0	0	0	0	0	0	0	0	0
S	2736290	Xylanibacter muris	0	0	4	4	0	0	0	0	0	0	0	0	0	0	0	0	0	0	0	0
S	165179	Prevotella copri	1	0	1	0	0	0	0	0	0	0	1	0	0	0	0	0	0	0	0	0
S1	537011	Prevotella copri DSM 18205	1	1	1	1	0	0	0	0	0	0	1	1	0	0	0	0	0	0	0	0
S	28132	Prevotella melaninogenica	0	0	1	1	1	1	0	0	0	0	0	0	0	0	0	0	0	0	0	0
S	1776379	Prevotella lascolaii	0	0	0	0	0	0	0	0	0	0	0	0	0	0	0	0	1	1	0	0
S	28128	Prevotella corporis	0	0	0	0	0	0	0	0	0	0	0	0	0	0	1	0	0	0	0	0
S1	1122981	Prevotella corporis DSM 18810 = JCM 8529	0	0	0	0	0	0	0	0	0	0	0	0	0	0	1	1	0	0	0	0
S	589537	Prevotella dentasini	0	0	1	0	0	0	0	0	0	0	0	0	0	0	0	0	0	0	0	0
S1	1236509	Prevotella dentasini JCM 15908	0	0	1	1	0	0	0	0	0	0	0	0	0	0	0	0	0	0	0	0
G	577309	Paraprevotella	1	0	0	0	0	0	0	0	0	0	0	0	0	0	1	0	0	0	1	0
S	454154	Paraprevotella clara	1	1	0	0	0	0	0	0	0	0	0	0	0	0	1	1	0	0	1	1
G	2974257	Hoylesella	0	0	2	0	0	0	0	0	0	0	0	0	0	0	0	0	0	0	0	0
S	386414	Hoylesella timonensis	0	0	1	1	0	0	0	0	0	0	0	0	0	0	0	0	0	0	0	0
S	425941	Hoylesella nanceiensis	0	0	1	1	0	0	0	0	0	0	0	0	0	0	0	0	0	0	0	0
F	2005519	Barnesiellaceae	0	0	3	0	0	0	0	0	0	0	1	0	3	0	12	0	1	0	0	0
G	397864	Barnesiella	0	0	3	0	0	0	0	0	0	0	1	0	2	0	8	0	0	0	0	0
S	487174	Barnesiella intestinihominis	0	0	3	0	0	0	0	0	0	0	1	0	2	0	8	0	0	0	0	0
S1	742726	Barnesiella intestinihominis YIT 11860	0	0	3	3	0	0	0	0	0	0	1	1	2	2	8	8	0	0	0	0
G	1348911	Coprobacter	0	0	0	0	0	0	0	0	0	0	0	0	1	0	4	0	1	0	0	0
S	1099853	Coprobacter fastidiosus	0	0	0	0	0	0	0	0	0	0	0	0	0	0	4	0	0	0	0	0
S1	1349822	Coprobacter fastidiosus NSB1	0	0	0	0	0	0	0	0	0	0	0	0	0	0	4	4	0	0	0	0
S	1501392	Coprobacter secundus	0	0	0	0	0	0	0	0	0	0	0	0	1	0	0	0	1	0	0	0
S1	2751153	Coprobacter secundus subsp. similis	0	0	0	0	0	0	0	0	0	0	0	0	1	1	0	0	1	1	0	0
F	171551	Porphyromonadaceae	0	0	10	0	0	0	0	0	0	0	0	0	0	0	1	0	0	0	0	0
G	1635148	Sanguibacteroides	0	0	8	0	0	0	0	0	0	0	0	0	0	0	0	0	0	0	0	0
S	1547597	Sanguibacteroides justesenii	0	0	8	8	0	0	0	0	0	0	0	0	0	0	0	0	0	0	0	0
G	836	Porphyromonas	0	0	2	0	0	0	0	0	0	0	0	0	0	0	1	0	0	0	0	0
S	281920	Porphyromonas uenonis	0	0	0	0	0	0	0	0	0	0	0	0	0	0	1	0	0	0	0	0
S1	1122976	Porphyromonas uenonis DSM 23387 = JCM 13868	0	0	0	0	0	0	0	0	0	0	0	0	0	0	1	1	0	0	0	0
S	2811780	Porphyromonas bobii	0	0	1	1	0	0	0	0	0	0	0	0	0	0	0	0	0	0	0	0
S	28124	Porphyromonas endodontalis	0	0	1	1	0	0	0	0	0	0	0	0	0	0	0	0	0	0	0	0
F	1853231	Odoribacteraceae	0	0	4	0	0	0	0	0	0	0	0	0	1	0	3	0	0	0	0	0
G	283168	Odoribacter	0	0	0	0	0	0	0	0	0	0	0	0	0	0	3	0	0	0	0	0
S	28118	Odoribacter splanchnicus	0	0	0	0	0	0	0	0	0	0	0	0	0	0	3	0	0	0	0	0
S1	709991	Odoribacter splanchnicus DSM 20712	0	0	0	0	0	0	0	0	0	0	0	0	0	0	3	3	0	0	0	0
G	1926651	Culturomica	0	0	3	0	0	0	0	0	0	0	0	0	0	0	0	0	0	0	0	0
S	1841857	Culturomica massiliensis	0	0	3	3	0	0	0	0	0	0	0	0	0	0	0	0	0	0	0	0
G	574697	Butyricimonas	0	0	1	0	0	0	0	0	0	0	0	0	1	0	0	0	0	0	0	0
S	544645	Butyricimonas virosa	0	0	0	0	0	0	0	0	0	0	0	0	1	1	0	0	0	0	0	0
S	544644	Butyricimonas synergistica	0	0	1	0	0	0	0	0	0	0	0	0	0	0	0	0	0	0	0	0
S1	1121129	Butyricimonas synergistica DSM 23225	0	0	1	1	0	0	0	0	0	0	0	0	0	0	0	0	0	0	0	0
F	2005473	Muribaculaceae	0	0	0	0	0	0	0	0	0	0	0	0	0	0	0	0	1	0	0	0
G	2518495	Duncaniella	0	0	0	0	0	0	0	0	0	0	0	0	0	0	0	0	1	0	0	0
S	2518971	Duncaniella dubosii	0	0	0	0	0	0	0	0	0	0	0	0	0	0	0	0	1	1	0	0
C	117743	Flavobacteriia	750	0	2797	0	339	0	964	0	108	0	469	0	8	0	31	0	24	0	7	0
O	200644	Flavobacteriales	750	0	2797	0	339	0	964	0	108	0	469	0	8	0	31	0	24	0	7	0
F	49546	Flavobacteriaceae	749	0	2796	0	339	0	964	0	108	0	469	0	8	0	31	1	20	0	6	0
G	283735	Leeuwenhoekiella	746	0	2762	0	293	0	936	0	53	0	128	0	0	0	0	0	0	0	0	0
S	1655491	Leeuwenhoekiella nanhaiensis	746	746	2762	2762	293	293	936	936	53	53	128	128	0	0	0	0	0	0	0	0
G	112040	Zobellia	1	0	31	0	26	0	22	0	29	0	334	0	3	0	27	0	16	0	3	0
S	248906	Zobellia laminariae	1	1	31	31	26	26	22	22	29	29	334	334	3	3	27	27	16	16	3	3
G	2039220	Croceivirga	1	0	2	0	19	0	1	0	26	0	2	0	4	0	1	0	3	0	3	0
S	1775167	Croceivirga lutea	1	1	2	2	19	19	1	1	26	26	2	2	4	4	1	1	3	3	3	3
G	221065	Kordia	0	0	0	0	1	0	3	0	0	0	2	0	1	0	1	0	1	0	0	0
S	1218801	Kordia antarctica	0	0	0	0	1	1	3	3	0	0	2	2	1	1	1	1	1	1	0	0
G	393005	Tamlana	0	0	1	0	0	0	2	0	0	0	2	0	0	0	1	0	0	0	0	0
S	393006	Tamlana crocina	0	0	1	1	0	0	2	2	0	0	2	2	0	0	1	1	0	0	0	0
G	1434045	Sinomicrobium	0	0	0	0	0	0	0	0	0	0	1	0	0	0	0	0	0	0	0	0
S	1150368	Sinomicrobium oceani	0	0	0	0	0	0	0	0	0	0	1	1	0	0	0	0	0	0	0	0
G	237	Flavobacterium	1	1	0	0	0	0	0	0	0	0	0	0	0	0	0	0	0	0	0	0
F	2762318	Weeksellaceae	1	0	1	0	0	0	0	0	0	0	0	0	0	0	0	0	4	0	1	0
G	501783	Cloacibacterium	1	1	1	1	0	0	0	0	0	0	0	0	0	0	0	0	4	0	1	1
S	2004710	Cloacibacterium caeni	0	0	0	0	0	0	0	0	0	0	0	0	0	0	0	0	4	4	0	0
C	768503	Cytophagia	0	0	3	0	0	0	1	0	2	0	0	0	0	0	0	0	1	0	0	0
O	768507	Cytophagales	0	0	3	0	0	0	1	0	2	0	0	0	0	0	0	0	1	0	0	0
F	563798	Cyclobacteriaceae	0	0	1	0	0	0	1	0	2	0	0	0	0	0	0	0	0	0	0	0
G	68288	Cyclobacterium	0	0	1	0	0	0	1	0	2	0	0	0	0	0	0	0	0	0	0	0
S	708087	Cyclobacterium jeungdonense	0	0	1	1	0	0	1	1	2	2	0	0	0	0	0	0	0	0	0	0
F	1853232	Hymenobacteraceae	0	0	2	0	0	0	0	0	0	0	0	0	0	0	0	0	1	0	0	0
G	89966	Hymenobacter	0	0	2	1	0	0	0	0	0	0	0	0	0	0	0	0	1	1	0	0
S	223903	Hymenobacter norwichensis	0	0	1	0	0	0	0	0	0	0	0	0	0	0	0	0	0	0	0	0
S1	1121957	Hymenobacter norwichensis DSM 15439	0	0	1	1	0	0	0	0	0	0	0	0	0	0	0	0	0	0	0	0
C	1853228	Chitinophagia	0	0	0	0	0	0	0	0	0	0	0	0	0	0	2	0	0	0	0	0
O	1853229	Chitinophagales	0	0	0	0	0	0	0	0	0	0	0	0	0	0	2	0	0	0	0	0
F	563835	Chitinophagaceae	0	0	0	0	0	0	0	0	0	0	0	0	0	0	2	0	0	0	0	0
G	1004301	Flavihumibacter	0	0	0	0	0	0	0	0	0	0	0	0	0	0	1	0	0	0	0	0
S	1442385	Flavihumibacter cheonanensis	0	0	0	0	0	0	0	0	0	0	0	0	0	0	1	1	0	0	0	0
G	296051	Terrimonas	0	0	0	0	0	0	0	0	0	0	0	0	0	0	1	0	0	0	0	0
S	249	Terrimonas ferruginea	0	0	0	0	0	0	0	0	0	0	0	0	0	0	1	0	0	0	0	0
S1	1123356	Terrimonas ferruginea DSM 30193	0	0	0	0	0	0	0	0	0	0	0	0	0	0	1	1	0	0	0	0
D1	1783257	PVC group	0	0	0	0	2	0	1	0	0	0	0	0	2	0	1	0	1	0	0	0
P	74201	Verrucomicrobia	0	0	0	0	2	0	1	0	0	0	0	0	2	0	1	0	1	0	0	0
C	203494	Verrucomicrobiae	0	0	0	0	2	0	1	0	0	0	0	0	2	0	1	0	1	0	0	0
O	48461	Verrucomicrobiales	0	0	0	0	2	0	1	0	0	0	0	0	2	0	1	0	1	0	0	0
F	1647988	Akkermansiaceae	0	0	0	0	2	0	1	0	0	0	0	0	2	0	1	0	0	0	0	0
G	239934	Akkermansia	0	0	0	0	2	0	1	0	0	0	0	0	2	0	1	0	0	0	0	0
S	239935	Akkermansia muciniphila	0	0	0	0	2	2	1	1	0	0	0	0	2	2	1	1	0	0	0	0
F	203557	Verrucomicrobiaceae	0	0	0	0	0	0	0	0	0	0	0	0	0	0	0	0	1	0	0	0
G	518753	Luteolibacter	0	0	0	0	0	0	0	0	0	0	0	0	0	0	0	0	1	0	0	0
S	2776705	Luteolibacter marinus	0	0	0	0	0	0	0	0	0	0	0	0	0	0	0	0	1	1	0	0
D1	2323	Bacteria incertae sedis	1	0	4	0	0	0	0	0	0	0	0	0	0	0	1	0	0	0	0	0
D2	1783234	Bacteria candidate phyla	1	0	4	0	0	0	0	0	0	0	0	0	0	0	1	0	0	0	0	0
P	95818	Candidatus Saccharibacteria	1	1	4	2	0	0	0	0	0	0	0	0	0	0	1	0	0	0	0	0
C	2093818	Candidatus Saccharimonadia	0	0	2	0	0	0	0	0	0	0	0	0	0	0	1	0	0	0	0	0
O	2093819	Candidatus Nanosynbacterales	0	0	2	0	0	0	0	0	0	0	0	0	0	0	0	0	0	0	0	0
F	2093822	Candidatus Nanosynbacteraceae	0	0	2	0	0	0	0	0	0	0	0	0	0	0	0	0	0	0	0	0
G	2093823	Candidatus Nanosynbacter	0	0	2	1	0	0	0	0	0	0	0	0	0	0	0	0	0	0	0	0
G1	2725944	unclassified Candidatus Nanosynbacter	0	0	1	0	0	0	0	0	0	0	0	0	0	0	0	0	0	0	0	0
S	2899133	Candidatus Nanosynbacter sp. HMT-352	0	0	1	1	0	0	0	0	0	0	0	0	0	0	0	0	0	0	0	0
O	2093825	Candidatus Saccharimonadales	0	0	0	0	0	0	0	0	0	0	0	0	0	0	1	0	0	0	0	0
F	2171986	Candidatus Saccharimonadaceae	0	0	0	0	0	0	0	0	0	0	0	0	0	0	1	0	0	0	0	0
G	1331051	Candidatus Saccharimonas	0	0	0	0	0	0	0	0	0	0	0	0	0	0	1	0	0	0	0	0
S	1332188	Candidatus Saccharimonas aalborgensis	0	0	0	0	0	0	0	0	0	0	0	0	0	0	1	1	0	0	0	0
P	200783	Aquificae	0	0	0	0	1	0	0	0	0	0	0	0	0	0	0	0	0	0	1	0
C	187857	Aquificae	0	0	0	0	1	0	0	0	0	0	0	0	0	0	0	0	0	0	1	0
O	32069	Aquificales	0	0	0	0	1	0	0	0	0	0	0	0	0	0	0	0	0	0	1	0
F	224027	Hydrogenothermaceae	0	0	0	0	1	0	0	0	0	0	0	0	0	0	0	0	0	0	1	0
G	407997	Venenivibrio	0	0	0	0	1	0	0	0	0	0	0	0	0	0	0	0	0	0	1	0
S	407998	Venenivibrio stagnispumantis	0	0	0	0	1	1	0	0	0	0	0	0	0	0	0	0	0	0	1	1
P	32066	Fusobacteria	0	0	1	0	1	0	0	0	0	0	0	0	0	0	0	0	0	0	0	0
C	203490	Fusobacteriia	0	0	1	0	1	0	0	0	0	0	0	0	0	0	0	0	0	0	0	0
O	203491	Fusobacteriales	0	0	1	1	1	0	0	0	0	0	0	0	0	0	0	0	0	0	0	0
F	203492	Fusobacteriaceae	0	0	0	0	1	0	0	0	0	0	0	0	0	0	0	0	0	0	0	0
G	848	Fusobacterium	0	0	0	0	1	1	0	0	0	0	0	0	0	0	0	0	0	0	0	0
P	40117	Nitrospirae	0	0	0	0	0	0	0	0	0	0	1	0	0	0	0	0	0	0	0	0
C	203693	Nitrospira	0	0	0	0	0	0	0	0	0	0	1	0	0	0	0	0	0	0	0	0
O	2932361	Candidatus Troglogloeales	0	0	0	0	0	0	0	0	0	0	1	0	0	0	0	0	0	0	0	0
F	2932362	Candidatus Manganitrophaceae	0	0	0	0	0	0	0	0	0	0	1	0	0	0	0	0	0	0	0	0
G	2758103	Candidatus Manganitrophus	0	0	0	0	0	0	0	0	0	0	1	0	0	0	0	0	0	0	0	0
S	2606439	Candidatus Manganitrophus noduliformans	0	0	0	0	0	0	0	0	0	0	1	1	0	0	0	0	0	0	0	0
D	2759	Eukaryota	5145	0	73696	0	5276	0	70916	0	4811	0	65680	0	3473	0	73088	0	43551	0	6352	0
D1	33154	Opisthokonta	5145	0	73696	0	5276	0	70916	0	4811	0	65680	0	3473	0	73088	0	43551	0	6352	0
K	33208	Metazoa	5144	0	73693	0	5275	0	70915	0	4811	0	65676	0	3472	0	73086	0	43550	0	6352	0
K1	6072	Eumetazoa	5144	0	73693	0	5275	0	70915	0	4811	0	65676	0	3472	0	73086	0	43550	0	6352	0
K2	33213	Bilateria	5144	0	73693	0	5275	0	70915	0	4811	0	65676	0	3472	0	73086	0	43550	0	6352	0
K3	33511	Deuterostomia	5144	0	73693	0	5275	0	70915	0	4811	0	65676	0	3472	0	73086	0	43550	0	6352	0
P	7711	Chordata	5144	0	73693	0	5275	0	70915	0	4811	0	65676	0	3472	0	73086	0	43550	0	6352	0
P1	89593	Craniata	5144	0	73693	0	5275	0	70915	0	4811	0	65676	0	3472	0	73086	0	43550	0	6352	0
P2	7742	Vertebrata	5144	0	73693	0	5275	0	70915	0	4811	0	65676	0	3472	0	73086	0	43550	0	6352	0
P3	7776	Gnathostomata	5144	0	73693	0	5275	0	70915	0	4811	0	65676	0	3472	0	73086	0	43550	0	6352	0
P4	117570	Teleostomi	5144	0	73693	0	5275	0	70915	0	4811	0	65676	0	3472	0	73086	0	43550	0	6352	0
P5	117571	Euteleostomi	5144	0	73693	0	5275	0	70915	0	4811	0	65676	0	3472	0	73086	0	43550	0	6352	0
P6	8287	Sarcopterygii	5144	0	73693	0	5275	0	70915	0	4811	0	65676	0	3472	0	73086	0	43550	0	6352	0
P7	1338369	Dipnotetrapodomorpha	5144	0	73693	0	5275	0	70915	0	4811	0	65676	0	3472	0	73086	0	43550	0	6352	0
P8	32523	Tetrapoda	5144	0	73693	0	5275	0	70915	0	4811	0	65676	0	3472	0	73086	0	43550	0	6352	0
P9	32524	Amniota	5144	0	73693	0	5275	0	70915	0	4811	0	65676	0	3472	0	73086	0	43550	0	6352	0
C	40674	Mammalia	5144	0	73693	0	5275	0	70915	0	4811	0	65676	0	3472	0	73086	0	43550	0	6352	0
C1	32525	Theria	5144	0	73693	0	5275	0	70915	0	4811	0	65676	0	3472	0	73086	0	43550	0	6352	0
C2	9347	Eutheria	5144	0	73693	0	5275	0	70915	0	4811	0	65676	0	3472	0	73086	0	43550	0	6352	0
C3	1437010	Boreoeutheria	5144	0	73693	0	5275	0	70915	0	4811	0	65676	0	3472	0	73086	0	43550	0	6352	0
C4	314146	Euarchontoglires	5144	0	73693	0	5275	0	70915	0	4811	0	65676	0	3472	0	73086	0	43550	0	6352	0
O	9443	Primates	5144	0	73693	0	5275	0	70915	0	4811	0	65676	0	3472	0	73086	0	43550	0	6352	0
O1	376913	Haplorrhini	5144	0	73693	0	5275	0	70915	0	4811	0	65676	0	3472	0	73086	0	43550	0	6352	0
O2	314293	Simiiformes	5144	0	73693	0	5275	0	70915	0	4811	0	65676	0	3472	0	73086	0	43550	0	6352	0
O3	9526	Catarrhini	5144	0	73693	0	5275	0	70915	0	4811	0	65676	0	3472	0	73086	0	43550	0	6352	0
O4	314295	Hominoidea	5144	0	73693	0	5275	0	70915	0	4811	0	65676	0	3472	0	73086	0	43550	0	6352	0
F	9604	Hominidae	5144	0	73693	0	5275	0	70915	0	4811	0	65676	0	3472	0	73086	0	43550	0	6352	0
F1	207598	Homininae	5144	0	73693	0	5275	0	70915	0	4811	0	65676	0	3472	0	73086	0	43550	0	6352	0
G	9605	Homo	5144	0	73693	0	5275	0	70915	0	4811	0	65676	0	3472	0	73086	0	43550	0	6352	0
S	9606	Homo sapiens	5144	5144	73693	73693	5275	5275	70915	70915	4811	4811	65676	65676	3472	3472	73086	73086	43550	43550	6352	6352
K	4751	Fungi	1	0	3	0	1	0	1	0	0	0	4	0	1	0	2	0	1	0	0	0
K1	451864	Dikarya	1	0	3	0	1	0	1	0	0	0	4	0	1	0	2	0	1	0	0	0
P	5204	Basidiomycota	1	0	2	0	1	0	1	0	0	0	3	0	0	0	2	0	1	0	0	0
P1	452284	Ustilaginomycotina	1	0	2	0	1	0	1	0	0	0	3	0	0	0	2	0	1	0	0	0
C	1538075	Malasseziomycetes	1	0	2	0	1	0	1	0	0	0	3	0	0	0	2	0	1	0	0	0
O	162474	Malasseziales	1	0	2	0	1	0	1	0	0	0	3	0	0	0	2	0	1	0	0	0
F	742845	Malasseziaceae	1	0	2	0	1	0	1	0	0	0	3	0	0	0	2	0	1	0	0	0
G	55193	Malassezia	1	0	2	0	1	0	1	0	0	0	3	0	0	0	2	0	1	0	0	0
S	76775	Malassezia restricta	1	1	2	2	1	1	1	1	0	0	3	3	0	0	2	2	0	0	0	0
S	76773	Malassezia globosa	0	0	0	0	0	0	0	0	0	0	0	0	0	0	0	0	1	0	0	0
S1	425265	Malassezia globosa CBS 7966	0	0	0	0	0	0	0	0	0	0	0	0	0	0	0	0	1	1	0	0
P	4890	Ascomycota	0	0	1	0	0	0	0	0	0	0	1	0	1	0	0	0	0	0	0	0
P1	716545	saccharomyceta	0	0	1	0	0	0	0	0	0	0	1	0	1	0	0	0	0	0	0	0
P2	147537	Saccharomycotina	0	0	1	0	0	0	0	0	0	0	1	0	1	0	0	0	0	0	0	0
C	4891	Saccharomycetes	0	0	1	0	0	0	0	0	0	0	1	0	1	0	0	0	0	0	0	0
O	4892	Saccharomycetales	0	0	1	0	0	0	0	0	0	0	1	0	1	0	0	0	0	0	0	0
F	4893	Saccharomycetaceae	0	0	1	0	0	0	0	0	0	0	1	0	1	0	0	0	0	0	0	0
G	4930	Saccharomyces	0	0	1	0	0	0	0	0	0	0	1	0	1	0	0	0	0	0	0	0
S	4932	Saccharomyces cerevisiae	0	0	1	0	0	0	0	0	0	0	1	0	1	0	0	0	0	0	0	0
S1	559292	Saccharomyces cerevisiae S288C	0	0	1	1	0	0	0	0	0	0	1	1	1	1	0	0	0	0	0	0
D	2157	Archaea	10	0	84	0	25	0	76	0	40	0	229	0	15	0	45	0	48	0	17	0
P	28890	Euryarchaeota	9	0	81	2	23	1	69	3	38	0	225	6	12	0	38	1	45	2	17	1
P1	2290931	Stenosarchaea group	9	3	78	6	16	0	62	0	38	0	169	0	12	0	32	3	43	3	14	0
C	183963	Halobacteria	5	0	66	0	16	0	62	0	38	0	169	0	12	0	27	0	38	0	14	0
O	1644055	Haloferacales	5	0	66	0	16	0	62	0	38	0	169	0	12	0	27	0	38	0	14	0
F	1963271	Halorubraceae	5	0	66	0	16	0	62	0	38	0	169	0	12	0	27	0	38	0	14	0
G	56688	Halorubrum	5	0	66	0	16	0	62	0	38	0	169	0	12	0	27	0	38	0	14	0
G1	2642239	unclassified Halorubrum	5	0	66	0	16	0	62	0	38	0	169	0	12	0	27	0	38	0	14	0
S	2518119	Halorubrum sp. SS7	4	4	66	66	7	7	60	60	38	38	169	169	9	9	27	27	37	37	14	14
S	1537265	Halorubrum sp. SP3	1	1	0	0	9	9	2	2	0	0	0	0	3	3	0	0	1	1	0	0
C	224756	Methanomicrobia	1	0	6	0	0	0	0	0	0	0	0	0	0	0	2	0	2	0	0	0
O	2191	Methanomicrobiales	1	0	6	0	0	0	0	0	0	0	0	0	0	0	2	0	2	0	0	0
F	88404	Methanocorpusculaceae	1	0	6	0	0	0	0	0	0	0	0	0	0	0	2	0	2	0	0	0
G	2192	Methanocorpusculum	1	0	6	0	0	0	0	0	0	0	0	0	0	0	2	0	2	0	0	0
G1	225464	unclassified Methanocorpusculum	1	0	6	0	0	0	0	0	0	0	0	0	0	0	2	0	2	0	0	0
S	3002863	Methanocorpusculum sp. MG	1	1	5	5	0	0	0	0	0	0	0	0	0	0	2	2	1	1	0	0
S	3002864	Methanocorpusculum sp. CW153	0	0	1	1	0	0	0	0	0	0	0	0	0	0	0	0	1	1	0	0
C	183968	Thermococci	0	0	1	0	6	0	4	0	0	0	49	0	0	0	5	0	0	0	2	0
O	2258	Thermococcales	0	0	1	0	6	0	4	0	0	0	49	0	0	0	5	0	0	0	2	0
F	2259	Thermococcaceae	0	0	1	0	6	0	4	0	0	0	49	0	0	0	5	0	0	0	2	0
G	2263	Thermococcus	0	0	1	0	6	0	4	0	0	0	49	0	0	0	5	0	0	0	2	0
G1	2627626	unclassified Thermococcus	0	0	1	0	6	0	4	0	0	0	49	0	0	0	5	0	0	0	2	0
S	1638242	Thermococcus sp. Bubb.Bath	0	0	1	1	6	6	4	4	0	0	48	48	0	0	5	5	0	0	2	2
S	1638261	Thermococcus sp. M36	0	0	0	0	0	0	0	0	0	0	1	1	0	0	0	0	0	0	0	0
P1	2283794	Methanomada group	0	0	0	0	0	0	0	0	0	0	1	0	0	0	0	0	0	0	0	0
C	183925	Methanobacteria	0	0	0	0	0	0	0	0	0	0	1	0	0	0	0	0	0	0	0	0
O	2158	Methanobacteriales	0	0	0	0	0	0	0	0	0	0	1	0	0	0	0	0	0	0	0	0
F	2159	Methanobacteriaceae	0	0	0	0	0	0	0	0	0	0	1	0	0	0	0	0	0	0	0	0
G	2172	Methanobrevibacter	0	0	0	0	0	0	0	0	0	0	1	0	0	0	0	0	0	0	0	0
S	2173	Methanobrevibacter smithii	0	0	0	0	0	0	0	0	0	0	1	1	0	0	0	0	0	0	0	0
D1	1783275	TACK group	1	0	2	0	2	0	6	0	2	0	4	0	1	0	7	0	3	0	0	0
P	28889	Crenarchaeota	1	0	2	0	2	0	6	0	2	0	4	0	1	0	7	0	3	0	0	0
C	183924	Thermoprotei	1	0	2	0	2	0	6	0	2	0	4	0	1	0	7	0	3	0	0	0
O	2281	Sulfolobales	1	0	2	0	2	0	6	0	2	0	4	0	1	0	7	0	3	0	0	0
F	118883	Sulfolobaceae	1	0	2	0	2	0	6	0	2	0	4	0	1	0	7	0	3	0	0	0
G	2284	Sulfolobus	1	0	2	0	2	0	6	0	2	0	4	0	1	0	7	0	3	0	0	0
S	2285	Sulfolobus acidocaldarius	1	1	2	2	2	2	6	6	2	2	4	4	1	1	7	7	3	3	0	0
P	2283796	Candidatus Thermoplasmatota	0	0	1	0	0	0	1	0	0	0	0	0	2	0	0	0	0	0	0	0
C	183967	Thermoplasmata	0	0	1	0	0	0	1	0	0	0	0	0	2	0	0	0	0	0	0	0
O	2301	Thermoplasmatales	0	0	1	0	0	0	1	0	0	0	0	0	2	0	0	0	0	0	0	0
F	90142	Ferroplasmaceae	0	0	1	0	0	0	1	0	0	0	0	0	2	0	0	0	0	0	0	0
G	507753	Acidiplasma	0	0	1	0	0	0	1	0	0	0	0	0	2	0	0	0	0	0	0	0
S	312540	Acidiplasma cupricumulans	0	0	1	1	0	0	1	1	0	0	0	0	2	2	0	0	0	0	0	0
R1	2787854	other entries	29415	0	97209	0	12913	0	41722	0	23612	0	12091	0	1	0	0	0	7	0	2	0
R2	28384	other sequences	29415	17	97209	402	12913	10	41722	22	23612	8	12091	18	1	0	0	0	7	0	2	0
R3	36549	plasmids	29265	29265	96396	96396	12717	12717	41224	41224	23438	23438	11886	11886	1	1	0	0	7	7	2	2
R3	81077	artificial sequences	133	0	411	0	186	0	476	0	166	0	187	0	0	0	0	0	0	0	0	0
S	32630	synthetic construct	133	133	411	411	186	186	476	476	166	166	187	187	0	0	0	0	0	0	0	0
D	10239	Viruses	114	0	328	0	162	0	437	0	172	0	481	0	0	0	1	0	2	0	0	0
D1	2731341	Duplodnaviria	112	0	328	0	161	0	436	0	166	0	481	0	0	0	1	0	2	0	0	0
K	2731360	Heunggongvirae	112	0	328	0	161	0	436	0	166	0	481	0	0	0	1	0	2	0	0	0
P	2731618	Uroviricota	112	0	328	0	161	0	436	0	166	0	481	0	0	0	1	0	2	0	0	0
C	2731619	Caudoviricetes	112	0	328	0	161	0	436	0	166	0	481	0	0	0	1	0	2	0	0	0
G	186765	Lambdavirus	112	0	324	2	161	0	434	1	166	0	481	0	0	0	0	0	0	0	0	0
S	10710	Lambdavirus lambda	107	0	313	0	161	0	429	0	151	0	462	0	0	0	0	0	0	0	0	0
S1	2681611	Escherichia phage Lambda	107	107	313	313	161	161	429	429	151	151	462	462	0	0	0	0	0	0	0	0
S	2169969	Lambdavirus HK630	4	0	9	0	0	0	4	0	15	0	19	0	0	0	0	0	0	0	0	0
S1	1147146	Escherichia phage HK630	4	4	9	9	0	0	4	4	15	15	19	19	0	0	0	0	0	0	0	0
S	2169968	Lambdavirus HK629	1	0	0	0	0	0	0	0	0	0	0	0	0	0	0	0	0	0	0	0
S1	1147148	Escherichia phage HK629	1	1	0	0	0	0	0	0	0	0	0	0	0	0	0	0	0	0	0	0
O	1978007	Crassvirales	0	0	0	0	0	0	1	0	0	0	0	0	0	0	1	0	2	0	0	0
F	2942966	Suoliviridae	0	0	0	0	0	0	1	0	0	0	0	0	0	0	0	0	2	0	0	0
F1	2942974	Loutivirinae	0	0	0	0	0	0	1	0	0	0	0	0	0	0	0	0	2	0	0	0
G	2942994	Buchavirus	0	0	0	0	0	0	0	0	0	0	0	0	0	0	0	0	2	0	0	0
S	2955549	Buchavirus copri	0	0	0	0	0	0	0	0	0	0	0	0	0	0	0	0	2	0	0	0
S1	2772079	uncultured phage cr52_1	0	0	0	0	0	0	0	0	0	0	0	0	0	0	0	0	2	2	0	0
G	2948644	Buorbuivirus	0	0	0	0	0	0	1	0	0	0	0	0	0	0	0	0	0	0	0	0
S	2955559	Buorbuivirus hominis	0	0	0	0	0	0	1	0	0	0	0	0	0	0	0	0	0	0	0	0
S1	2772084	uncultured phage cr4_1	0	0	0	0	0	0	1	1	0	0	0	0	0	0	0	0	0	0	0	0
F	2942964	Intestiviridae	0	0	0	0	0	0	0	0	0	0	0	0	0	0	1	0	0	0	0	0
F1	2942970	Churivirinae	0	0	0	0	0	0	0	0	0	0	0	0	0	0	1	0	0	0	0	0
G	2948767	Jahgtovirus	0	0	0	0	0	0	0	0	0	0	0	0	0	0	1	0	0	0	0	0
S	2955998	Jahgtovirus secundus	0	0	0	0	0	0	0	0	0	0	0	0	0	0	1	0	0	0	0	0
S1	2709317	Bacteroides phage crAss002	0	0	0	0	0	0	0	0	0	0	0	0	0	0	1	1	0	0	0	0
G	2843343	Aguilavirus	0	0	4	0	0	0	0	0	0	0	0	0	0	0	0	0	0	0	0	0
S	2844136	Aguilavirus mEp043	0	0	4	0	0	0	0	0	0	0	0	0	0	0	0	0	0	0	0	0
S1	1147149	Enterobacteria phage mEp043 c-1	0	0	4	4	0	0	0	0	0	0	0	0	0	0	0	0	0	0	0	0
G	2733115	Naesvirus	0	0	0	0	0	0	1	1	0	0	0	0	0	0	0	0	0	0	0	0
D1	2732004	Varidnaviria	2	0	0	0	1	0	0	0	6	0	0	0	0	0	0	0	0	0	0	0
K	2732005	Bamfordvirae	2	0	0	0	1	0	0	0	6	0	0	0	0	0	0	0	0	0	0	0
P	2732007	Nucleocytoviricota	2	0	0	0	1	0	0	0	6	0	0	0	0	0	0	0	0	0	0	0
C	2732525	Pokkesviricetes	2	0	0	0	1	0	0	0	6	0	0	0	0	0	0	0	0	0	0	0
O	2732527	Chitovirales	2	0	0	0	1	0	0	0	6	0	0	0	0	0	0	0	0	0	0	0
F	10240	Poxviridae	2	0	0	0	1	0	0	0	6	0	0	0	0	0	0	0	0	0	0	0
F1	10241	Chordopoxvirinae	2	0	0	0	1	0	0	0	6	0	0	0	0	0	0	0	0	0	0	0
G	2733297	Oryzopoxvirus	2	0	0	0	1	0	0	0	6	0	0	0	0	0	0	0	0	0	0	0
G1	2788403	unclassified Oryzopoxvirus	2	0	0	0	1	0	0	0	6	0	0	0	0	0	0	0	0	0	0	0
S	67082	BeAn 58058 virus	2	2	0	0	1	1	0	0	6	6	0	0	0	0	0	0	0	0	0	0
D1	2559587	Riboviria	0	0	0	0	0	0	1	0	0	0	0	0	0	0	0	0	0	0	0	0
K	2732397	Pararnavirae	0	0	0	0	0	0	1	0	0	0	0	0	0	0	0	0	0	0	0	0
P	2732409	Artverviricota	0	0	0	0	0	0	1	0	0	0	0	0	0	0	0	0	0	0	0	0
C	2732514	Revtraviricetes	0	0	0	0	0	0	1	0	0	0	0	0	0	0	0	0	0	0	0	0
O	2169561	Ortervirales	0	0	0	0	0	0	1	0	0	0	0	0	0	0	0	0	0	0	0	0
F	11632	Retroviridae	0	0	0	0	0	0	1	0	0	0	0	0	0	0	0	0	0	0	0	0
F1	327045	Orthoretrovirinae	0	0	0	0	0	0	1	0	0	0	0	0	0	0	0	0	0	0	0	0
G	153135	Gammaretrovirus	0	0	0	0	0	0	1	0	0	0	0	0	0	0	0	0	0	0	0	0
G1	353769	unclassified Gammaretrovirus	0	0	0	0	0	0	1	0	0	0	0	0	0	0	0	0	0	0	0	0
S	590745	Mus musculus mobilized endogenous polytropic provirus	0	0	0	0	0	0	1	1	0	0	0	0	0	0	0	0	0	0	0	0
		Total Read Number	54969	5788	274055	21248	27096	2726	170502	7111	47622	2239	231131	4221	5143	173	113936	2026	73821	1878	9119	334
		Relative Abundance (%)
Taxon	Taxon	Taxon	sample4	sample4	sample4AS	sample4AS	sample5	sample5	sample5AS	sample5AS	sample7	sample7	sample7AS	sample7AS	sample9	sample9	sample9AS	sample9AS	sampleAS	sampleAS	samplenormal	samplenormal
Rank	NCBI ID	Name	Percentage at this taxon and below	Percentage directly assigned to this taxon	Percentage at this taxon and below	Percentage directly assigned to this taxon	Percentage at this taxon and below	Percentage directly assigned to this taxon	Percentage at this taxon and below	Percentage directly assigned to this taxon	Percentage at this taxon and below	Percentage directly assigned to this taxon	Percentage at this taxon and below	Percentage directly assigned to this taxon	Percentage at this taxon and below	Percentage directly assigned to this taxon	Percentage at this taxon and below	Percentage directly assigned to this taxon	Percentage at this taxon and below	Percentage directly assigned to this taxon	Percentage at this taxon and below	Percentage directly assigned to this taxon
U	0	unclassified	10.5296	100	7.75319	100	10.0605	100	4.17063	100	4.70161	100	1.82624	100	3.3638	100	1.77819	100	2.54399	100	3.66268	100
R	1	root	89.4704	0	92.2468	0	89.9395	0	95.8294	0	95.2984	0	98.1738	0	96.6362	0	98.2218	0	97.456	0	96.3373	0
R1	131567	cellular organisms	35.7511	6.08155	56.6565	29.5981	41.6851	11.6288	71.103	53.593	45.3551	8.70925	92.7344	121.251	96.6168	148.555	98.2209	490.178	97.4438	383.759	96.3154	90.7186
D	2	Bacteria	25.7327	11.3511	27.4401	51.5437	20.9514	9.61115	27.2308	79.6091	34.7591	8.44127	62.0042	79.0097	23.7993	38.1503	25.3168	290.918	28.6206	263.951	23.1495	40.7186
P	1224	Pseudomonadota	12.3506	0.742916	9.63529	1.17658	9.12312	0.183419	6.21694	0.646885	31.0697	1.96516	52.2241	0.236911	0.524985	0	0.129897	0.0493583	0.0609583	0.106496	0.460577	0.299401
C	1236	Gammaproteobacteria	10.9826	1.33034	8.91099	0.790663	7.7982	0.807043	3.87444	0.8297	26.0594	0.669942	51.637	1.01872	0.505542	1.15607	0.120243	0.148075	0.036575	0.106496	0.39478	0
O	91347	Enterobacterales	9.43441	0.0172771	7.82836	0.00941265	6.5028	0	3.28794	0	25.8599	0	51.0966	0	0.0194439	0	0.00438843	0	0.00406388	0	0.0109661	0
F	543	Enterobacteriaceae	9.43259	0.0518314	7.8269	0.0329443	6.5028	0.0733676	3.28676	0	25.8599	0	51.0953	0	0.0194439	0	0.00351074	0.0493583	0.00135463	0	0.0109661	0
G	561	Escherichia	9.41985	0	7.8185	0.00470633	6.49542	0	3.28559	0	25.8578	0	51.0935	0	0	0	0.00263306	0	0.00135463	0	0.0109661	0
S	562	Escherichia coli	9.41804	16.2751	7.81704	23.4752	6.49542	4.87894	3.28559	6.70792	25.8578	12.8182	51.0935	12.8879	0	0	0.00263306	0.148075	0.00135463	0.0532481	0.0109661	0.299401
S1	83333	Escherichia coli K-12	4.58986	43.5729	3.34568	43.0817	3.55403	35.2898	1.79118	42.8069	24.9423	529.924	50.6302	2772.12	0	0	0	0	0	0	0	0
S2	511145	Escherichia coli str. K-12 substr. MG1655	0.00181921	0.0172771	0.00547335	0.0705949	0.00369058	0.0366838	0.00527853	0.126564	0.0272983	0.580616	0.00432655	0.236911	0	0	0	0	0	0	0	0
S2	595496	Escherichia coli BW2952	0	0	0	0	0	0	0.000586503	0.0140627	0	0	0.000432655	0.0236911	0	0	0	0	0	0	0	0
S1	37762	Escherichia coli B	2.95439	28.0581	2.17694	28.0779	2.35828	23.4409	1.17594	28.1958	0.109193	2.32247	0.131527	7.20208	0	0	0	0	0	0	0	0
S1	866768	Escherichia coli 'BL21-Gold(DE3)pLysS AG'	0.0509378	0.48376	0.353579	4.56043	0	0	0.00117301	0.0281254	0	0	0.00173062	0.0947643	0	0	0	0	0	0	0	0
S1	2605619	Escherichia coli O16:H48	0.0600338	0.570145	0.0875737	1.12952	0.0922645	0.917095	0.0363632	0.871889	0.201588	4.28763	0.0934535	5.11727	0	0	0	0	0	0	0	0
S1	585057	Escherichia coli IAI39	0.00363841	0.0345543	0.00474357	0.0611822	0	0	0	0	0	0	0	0	0	0	0	0	0	0	0	0
S1	861906	Escherichia coli O44:H18	0	0	0.00437868	0	0	0	0	0	0	0	0	0	0	0	0	0	0	0	0	0
S2	216592	Escherichia coli 042	0	0	0.00437868	0.0564759	0	0	0	0	0	0	0	0	0	0	0	0	0	0	0	0
S1	2848143	Escherichia coli O85:H1	0.00909604	0.0863856	0.00182445	0.0235316	0	0	0	0	0	0	0	0	0	0	0	0	0	0	0	0
S1	685037	Escherichia coli O83:H1	0	0	0.00255423	0	0	0	0	0	0	0	0	0	0	0	0	0	0	0	0	0
S2	685038	Escherichia coli O83:H1 str. NRG 857C	0	0	0.00255423	0.0329443	0	0	0	0	0	0	0	0	0	0	0	0	0	0	0	0
S1	869729	Escherichia coli UM146	0	0	0.00255423	0.0329443	0	0	0	0	0	0	0	0	0	0	0	0	0	0	0	0
S1	1392854	Escherichia coli M8	0.0109152	0.103663	0	0	0	0	0	0	0	0	0	0	0	0	0	0	0	0	0	0
S1	1072458	Escherichia coli O7:K1	0.00181921	0	0.00182445	0	0	0	0	0	0	0	0	0	0	0	0	0	0	0	0	0
S2	1072459	Escherichia coli O7:K1 str. CE10	0.00181921	0.0172771	0.00182445	0.0235316	0	0	0	0	0	0	0	0	0	0	0	0	0	0	0	0
S1	591946	Escherichia coli LF82	0.00181921	0.0172771	0.00182445	0.0235316	0	0	0	0	0	0	0	0	0	0	0	0	0	0	0	0
S1	469008	Escherichia coli BL21(DE3)	0	0	0	0	0	0	0.00117301	0.0281254	0	0	0.00129797	0.0710732	0	0	0	0	0	0	0	0
S1	1401688	Escherichia coli APEC O18	0	0	0.00182445	0.0235316	0	0	0	0	0	0	0	0	0	0	0	0	0	0	0	0
S1	941322	Escherichia coli O25b:H4-ST131	0	0	0.00109467	0.014119	0	0	0	0	0	0	0	0	0	0	0	0	0	0	0	0
S1	885276	Escherichia coli str. 'clone D i2'	0	0	0.00109467	0.014119	0	0	0	0	0	0	0	0	0	0	0	0	0	0	0	0
S1	714962	Escherichia coli IHE3034	0	0	0.00109467	0.014119	0	0	0	0	0	0	0	0	0	0	0	0	0	0	0	0
S1	2763104	Escherichia coli O150:H6	0.00545762	0.0518314	0	0	0	0	0	0	0	0	0	0	0	0	0	0	0	0	0	0
S1	2079157	Escherichia coli O2:H1	0.00363841	0.0345543	0.00036489	0.00470633	0	0	0	0	0	0	0	0	0	0	0	0	0	0	0	0
S1	2048776	Escherichia coli O128:H27	0.00181921	0.0172771	0.000729781	0.00941265	0	0	0	0	0	0	0	0	0	0	0	0	0	0	0	0
S1	2592065	Escherichia coli O1:H42	0	0	0.000729781	0.00941265	0	0	0	0	0	0	0	0	0	0	0	0	0	0	0	0
S1	2126982	Escherichia coli O18:H1	0	0	0.000729781	0.00941265	0	0	0	0	0	0	0	0	0	0	0	0	0	0	0	0
S1	2778653	Escherichia coli O112ab:H8	0	0	0.000729781	0.00941265	0	0	0	0	0	0	0	0	0	0	0	0	0	0	0	0
S1	83334	Escherichia coli O157:H7	0	0	0.000729781	0.00470633	0	0	0	0	0	0	0	0	0	0	0	0	0	0	0	0
S2	155864	Escherichia coli O157:H7 str. EDL933	0	0	0.00036489	0.00470633	0	0	0	0	0	0	0	0	0	0	0	0	0	0	0	0
S1	2874052	Escherichia coli O16:H6	0	0	0.000729781	0.00941265	0	0	0	0	0	0	0	0	0	0	0	0	0	0	0	0
S1	2874051	Escherichia coli O99:H6	0.00363841	0.0345543	0	0	0	0	0	0	0	0	0	0	0	0	0	0	0	0	0	0
S1	316435	Escherichia coli Nissle 1917	0.00181921	0.0172771	0.00036489	0.00470633	0	0	0	0	0	0	0	0	0	0	0	0	0	0	0	0
S1	866789	Escherichia coli DSM 30083 = JCM 1649 = ATCC 11775	0.00181921	0.0172771	0.00036489	0.00470633	0	0	0	0	0	0	0	0	0	0	0	0	0	0	0	0
S1	1055538	Escherichia coli O145	0	0	0	0	0	0	0	0	0.00209987	0.0446628	0	0	0	0	0	0	0	0	0	0
S1	2848145	Escherichia coli O170:H18	0	0	0.00036489	0.00470633	0	0	0	0	0	0	0	0	0	0	0	0	0	0	0	0
S1	1502658	Escherichia coli O2:H6	0	0	0.00036489	0.00470633	0	0	0	0	0	0	0	0	0	0	0	0	0	0	0	0
S1	1382700	Escherichia coli PMV-1	0	0	0.00036489	0.00470633	0	0	0	0	0	0	0	0	0	0	0	0	0	0	0	0
S1	2067421	Escherichia coli O25:H4	0	0	0.00036489	0.00470633	0	0	0	0	0	0	0	0	0	0	0	0	0	0	0	0
S1	2990469	Escherichia coli O2:K2:H1	0	0	0.00036489	0.00470633	0	0	0	0	0	0	0	0	0	0	0	0	0	0	0	0
S1	2491878	Escherichia coli O4:H5	0	0	0.00036489	0.00470633	0	0	0	0	0	0	0	0	0	0	0	0	0	0	0	0
S1	1322345	Escherichia coli ATCC 25922	0	0	0.00036489	0.00470633	0	0	0	0	0	0	0	0	0	0	0	0	0	0	0	0
S1	2778656	Escherichia coli O20:H12	0	0	0.00036489	0.00470633	0	0	0	0	0	0	0	0	0	0	0	0	0	0	0	0
S1	362663	Escherichia coli 536	0.00181921	0.0172771	0	0	0	0	0	0	0	0	0	0	0	0	0	0	0	0	0	0
S1	941280	Escherichia coli O25b:H4	0.00181921	0.0172771	0	0	0	0	0	0	0	0	0	0	0	0	0	0	0	0	0	0
S	564	Escherichia fergusonii	0.00181921	0	0.00036489	0.00470633	0	0	0	0	0	0	0	0	0	0	0	0	0	0	0	0
S1	981367	Escherichia fergusonii ECD227	0.00181921	0.0172771	0	0	0	0	0	0	0	0	0	0	0	0	0	0	0	0	0	0
S	2608867	Escherichia ruysiae	0	0	0.00036489	0.00470633	0	0	0	0	0	0	0	0	0	0	0	0	0	0	0	0
S	208962	Escherichia albertii	0	0	0.00036489	0.00470633	0	0	0	0	0	0	0	0	0	0	0	0	0	0	0	0
F1	2890311	Klebsiella/Raoultella group	0.00181921	0	0.0036489	0	0	0	0	0	0	0	0.000432655	0	0	0	0	0	0	0	0	0
G	570	Klebsiella	0.00181921	0	0.0036489	0	0	0	0	0	0	0	0.000432655	0	0	0	0	0	0	0	0	0
S	573	Klebsiella pneumoniae	0.00181921	0.0172771	0.00328401	0.0423569	0	0	0	0	0	0	0.000432655	0.0236911	0	0	0	0	0	0	0	0
S	548	Klebsiella aerogenes	0	0	0.00036489	0.00470633	0	0	0	0	0	0	0	0	0	0	0	0	0	0	0	0
G	620	Shigella	0.00363841	0	0.00109467	0	0	0	0	0	0.00209987	0	0.000432655	0	0	0	0	0	0	0	0	0
S	623	Shigella flexneri	0.00363841	0.0345543	0.000729781	0.00941265	0	0	0	0	0	0	0.000432655	0.0236911	0	0	0	0	0	0	0	0
S	624	Shigella sonnei	0	0	0	0	0	0	0	0	0.00209987	0.0446628	0	0	0	0	0	0	0	0	0	0
G1	2629414	unclassified Shigella	0	0	0.00036489	0	0	0	0	0	0	0	0	0	0	0	0	0	0	0	0	0
S	2906475	Shigella sp. PIB	0	0	0.00036489	0.00470633	0	0	0	0	0	0	0	0	0	0	0	0	0	0	0	0
G	544	Citrobacter	0.00181921	0	0.000729781	0.00470633	0	0	0.00117301	0	0	0	0.00086531	0.0236911	0	0	0	0	0	0	0	0
S	67825	Citrobacter rodentium	0	0	0.00036489	0.00470633	0	0	0.00117301	0.0140627	0	0	0	0	0	0	0	0	0	0	0	0
S1	1218085	Citrobacter rodentium NBRC 105723 = DSM 16636	0	0	0	0	0	0	0.000586503	0.0140627	0	0	0	0	0	0	0	0	0	0	0	0
S	35703	Citrobacter amalonaticus	0	0	0	0	0	0	0	0	0	0	0.000432655	0.0236911	0	0	0	0	0	0	0	0
S	545	Citrobacter koseri	0.00181921	0.0172771	0	0	0	0	0	0	0	0	0	0	0	0	0	0	0	0	0	0
G	590	Salmonella	0	0	0	0	0	0	0	0	0	0	0	0	0.0194439	0	0	0	0	0	0	0
S	28901	Salmonella enterica	0	0	0	0	0	0	0	0	0	0	0	0	0.0194439	0	0	0	0	0	0	0
S1	59201	Salmonella enterica subsp. enterica	0	0	0	0	0	0	0	0	0	0	0	0	0.0194439	0	0	0	0	0	0	0
S2	2564349	Salmonella enterica subsp. enterica serovar Dessau	0	0	0	0	0	0	0	0	0	0	0	0	0.0194439	0.578035	0	0	0	0	0	0
G	547	Enterobacter	0	0	0.00036489	0	0	0	0	0	0	0	0	0	0	0	0	0	0	0	0	0
S	539813	Enterobacter mori	0	0	0.00036489	0.00470633	0	0	0	0	0	0	0	0	0	0	0	0	0	0	0	0
F	1903414	Morganellaceae	0	0	0.00036489	0	0	0	0.000586503	0	0	0	0.00086531	0	0	0	0.000877686	0	0	0	0	0
G	583	Proteus	0	0	0	0	0	0	0.000586503	0	0	0	0.00086531	0	0	0	0.000877686	0	0	0	0	0
S	584	Proteus mirabilis	0	0	0	0	0	0	0.000586503	0.0140627	0	0	0.00086531	0.0473821	0	0	0.000877686	0.0493583	0	0	0	0
G	581	Morganella	0	0	0.00036489	0	0	0	0	0	0	0	0	0	0	0	0	0	0	0	0	0
S	582	Morganella morganii	0	0	0.00036489	0.00470633	0	0	0	0	0	0	0	0	0	0	0	0	0	0	0	0
F	1903409	Erwiniaceae	0	0	0	0	0	0	0.000586503	0	0	0	0.000432655	0	0	0	0	0	0.00135463	0	0	0
G	32199	Buchnera	0	0	0	0	0	0	0.000586503	0	0	0	0	0	0	0	0	0	0.00135463	0	0	0
S	9	Buchnera aphidicola	0	0	0	0	0	0	0.000586503	0	0	0	0	0	0	0	0	0	0.00135463	0	0	0
S1	118110	Buchnera aphidicola (Schlechtendalia chinensis)	0	0	0	0	0	0	0.000586503	0.0140627	0	0	0	0	0	0	0	0	0.00135463	0.0532481	0	0
G	53335	Pantoea	0	0	0	0	0	0	0	0	0	0	0.000432655	0	0	0	0	0	0	0	0	0
S	92488	Pantoea endophytica	0	0	0	0	0	0	0	0	0	0	0.000432655	0.0236911	0	0	0	0	0	0	0	0
F	1903411	Yersiniaceae	0	0	0.00036489	0	0	0	0	0	0	0	0	0	0	0	0	0	0.00135463	0	0	0
G	613	Serratia	0	0	0.00036489	0.00470633	0	0	0	0	0	0	0	0	0	0	0	0	0.00135463	0.0532481	0	0
O	135622	Alteromonadales	1.31347	0	0.992502	0	1.04813	0	0.523161	0	0.0713956	0	0.0995107	0	0	0	0	0	0	0	0	0
F	267890	Shewanellaceae	1.31347	0	0.992502	0	1.04813	0	0.523161	0	0.0713956	0	0.0995107	0	0	0	0	0	0	0	0	0
G	22	Shewanella	1.31347	0	0.992502	0	1.04813	0	0.523161	0	0.0713956	0	0.0995107	0	0	0	0	0	0	0	0	0
S	271096	Shewanella canadensis	1.31347	12.4741	0.992502	12.8012	1.04813	10.4182	0.523161	12.5439	0.0713956	1.51854	0.0995107	5.44895	0	0	0	0	0	0	0	0
C1	118884	Gammaproteobacteria incertae sedis	0.00181921	0	0.00109467	0	0	0	0	0	0	0	0.368189	0	0	0	0.0228198	0	0.00135463	0	0	0
C2	32036	sulfur-oxidizing symbionts	0.00181921	0	0.00109467	0	0	0	0	0	0	0	0.368189	0	0	0	0.0228198	0	0.00135463	0	0	0
S	1918949	Solemya elarraichensis gill symbiont	0.00181921	0.0172771	0.00109467	0.014119	0	0	0	0	0	0	0.368189	20.1611	0	0	0.0228198	1.28332	0.00135463	0.0532481	0	0
O	135613	Chromatiales	0.0472994	0.0691085	0.0178796	0	0.0110717	0	0.0228736	0	0.0398975	0.0893256	0.0480247	0.0473821	0.174995	0	0.0254529	0	0.0243833	0	0.142559	0
F	1046	Chromatiaceae	0.0291073	0	0.0175147	0.00470633	0.00369058	0	0.0228736	0.0140627	0.0335979	0	0.0471594	0.0236911	0.174995	0	0.0254529	0	0.0243833	0	0.142559	0
G	1047	Chromatium	0.0291073	0	0.016785	0	0.00369058	0	0.0217006	0	0.0335979	0	0.0462941	0	0.174995	0	0.0254529	0	0.0230287	0	0.142559	0
S	626372	Chromatium weissei	0.0291073	0.276434	0.016785	0.216491	0.00369058	0.0366838	0.0217006	0.520321	0.0335979	0.714605	0.0462941	2.53494	0.174995	5.20231	0.0254529	1.43139	0.0230287	0.905218	0.142559	3.89222
G	85079	Thiohalocapsa	0	0	0.00036489	0	0	0	0.000586503	0	0	0	0.000432655	0	0	0	0	0	0	0	0	0
S	69359	Thiohalocapsa halophila	0	0	0.00036489	0.00470633	0	0	0.000586503	0.0140627	0	0	0.000432655	0.0236911	0	0	0	0	0	0	0	0
G	85074	Halochromatium	0	0	0	0	0	0	0	0	0	0	0	0	0	0	0	0	0.00135463	0	0	0
S	85075	Halochromatium glycolicum	0	0	0	0	0	0	0	0	0	0	0	0	0	0	0	0	0.00135463	0.0532481	0	0
F	72276	Ectothiorhodospiraceae	0.0109152	0	0.00036489	0	0.00738116	0	0	0	0.00209987	0	0	0	0	0	0	0	0	0	0	0
G	1051	Ectothiorhodospira	0.0109152	0	0.00036489	0	0.00738116	0	0	0	0.00209987	0	0	0	0	0	0	0	0	0	0	0
S	1054	Ectothiorhodospira shaposhnikovii	0.0109152	0.103663	0.00036489	0.00470633	0.00738116	0.0733676	0	0	0.00209987	0.0446628	0	0	0	0	0	0	0	0	0	0
O	135614	Xanthomonadales	0.0363841	0	0.00620313	0.00470633	0.151314	0	0.00410552	0	0.0545966	0	0.00432655	0	0.252771	0	0.061438	0	0.00135463	0	0.241255	0
F	32033	Xanthomonadaceae	0.0345649	0	0.0036489	0	0.151314	0	0.00351902	0.0281254	0.0524967	0.0446628	0.00259593	0	0.252771	1.15607	0.0605603	0	0.00135463	0	0.241255	0
G	83618	Pseudoxanthomonas	0.0327457	0	0.00109467	0	0.00738116	0	0	0	0.0230986	0	0.00129797	0	0.174995	0	0.0579273	0	0	0	0.0219322	0
S	619688	Pseudoxanthomonas jiangsuensis	0.0327457	0.310988	0.00109467	0.014119	0.00738116	0.0733676	0	0	0.0230986	0.491291	0.00129797	0.0710732	0.174995	5.20231	0.0579273	3.25765	0	0	0.0219322	0.598802
G	141948	Thermomonas	0	0	0.00109467	0	0.143933	0	0.00117301	0	0.0272983	0	0.00086531	0	0.0388878	0	0.00175537	0	0.00135463	0	0.219322	0
S	2888525	Thermomonas alba	0	0	0.00109467	0.014119	0.143933	1.43067	0.00117301	0.0281254	0.0272983	0.580616	0.000432655	0.0236911	0.0388878	1.15607	0.00175537	0.0987167	0.00135463	0.0532481	0.219322	5.98802
S	213588	Thermomonas hydrothermalis	0	0	0	0	0	0	0	0	0	0	0.000432655	0.0236911	0	0	0	0	0	0	0	0
G	40323	Stenotrophomonas	0	0	0.00109467	0.00470633	0	0	0.000586503	0	0	0	0	0	0	0	0.000877686	0	0	0	0	0
S	676599	Stenotrophomonas panacihumi	0	0	0	0	0	0	0.000586503	0.0140627	0	0	0	0	0	0	0.000877686	0.0493583	0	0	0	0
S	266128	Stenotrophomonas koreensis	0	0	0.00036489	0.00470633	0	0	0	0	0	0	0	0	0	0	0	0	0	0	0	0
S	128780	Stenotrophomonas acidaminiphila	0	0	0.00036489	0.00470633	0	0	0	0	0	0	0	0	0	0	0	0	0	0	0	0
G	1649512	Vulcaniibacterium	0	0	0.00036489	0	0	0	0.000586503	0	0	0	0	0	0	0	0	0	0	0	0	0
S	1169913	Vulcaniibacterium thermophilum	0	0	0.00036489	0.00470633	0	0	0.000586503	0.0140627	0	0	0	0	0	0	0	0	0	0	0	0
G	68	Lysobacter	0.00181921	0	0	0	0	0	0	0	0	0	0.000432655	0	0	0	0	0	0	0	0	0
S	2698682	Lysobacter oculi	0	0	0	0	0	0	0	0	0	0	0.000432655	0.0236911	0	0	0	0	0	0	0	0
S	69	Lysobacter enzymogenes	0.00181921	0.0172771	0	0	0	0	0	0	0	0	0	0	0	0	0	0	0	0	0	0
F	1775411	Rhodanobacteraceae	0.00181921	0	0.00218934	0.0188253	0	0	0.000586503	0	0.00209987	0	0.00173062	0.0236911	0	0	0.000877686	0	0	0	0	0
G	231454	Dyella	0	0	0.00036489	0	0	0	0.000586503	0	0	0	0.000432655	0	0	0	0	0	0	0	0	0
S	2775866	Dyella acidiphila	0	0	0	0	0	0	0	0	0	0	0.000432655	0.0236911	0	0	0	0	0	0	0	0
S	500610	Dyella marensis	0	0	0	0	0	0	0.000586503	0.0140627	0	0	0	0	0	0	0	0	0	0	0	0
S	2763498	Dyella telluris	0	0	0.00036489	0.00470633	0	0	0	0	0	0	0	0	0	0	0	0	0	0	0	0
G	75309	Rhodanobacter	0	0	0.00036489	0.00470633	0	0	0	0	0	0	0.00086531	0.0236911	0	0	0	0	0	0	0	0
S	666685	Rhodanobacter denitrificans	0	0	0	0	0	0	0	0	0	0	0.000432655	0.0236911	0	0	0	0	0	0	0	0
G	70411	Frateuria	0	0	0	0	0	0	0	0	0.00209987	0	0	0	0	0	0.000877686	0	0	0	0	0
S	2219559	Frateuria defendens	0	0	0	0	0	0	0	0	0.00209987	0.0446628	0	0	0	0	0.000877686	0.0493583	0	0	0	0
G	155196	Fulvimonas	0.00181921	0	0	0	0	0	0	0	0	0	0	0	0	0	0	0	0	0	0	0
S	155197	Fulvimonas soli	0.00181921	0.0172771	0	0	0	0	0	0	0	0	0	0	0	0	0	0	0	0	0	0
O	72274	Pseudomonadales	0.00545762	0	0.000729781	0	0	0	0.00117301	0	0.00209987	0	0.00086531	0	0	0	0.000877686	0	0.00135463	0	0	0
F	135621	Pseudomonadaceae	0.00545762	0	0.000729781	0	0	0	0.00117301	0	0.00209987	0	0.00086531	0	0	0	0.000877686	0	0.00135463	0	0	0
G	286	Pseudomonas	0.00363841	0.0172771	0.000729781	0.00470633	0	0	0.00117301	0	0.00209987	0	0.000432655	0	0	0	0	0	0.00135463	0.0532481	0	0
G1	196821	unclassified Pseudomonas	0.00181921	0	0	0	0	0	0.000586503	0	0.00209987	0	0	0	0	0	0	0	0	0	0	0
S	2597770	Pseudomonas sp. BJP69	0.00181921	0.0172771	0	0	0	0	0.000586503	0.0140627	0	0	0	0	0	0	0	0	0	0	0	0
S	2939495	Pseudomonas sp. NY11382	0	0	0	0	0	0	0	0	0.00209987	0.0446628	0	0	0	0	0	0	0	0	0	0
S	256466	Pseudomonas japonica	0	0	0	0	0	0	0	0	0	0	0.000432655	0	0	0	0	0	0	0	0	0
S1	1215104	Pseudomonas japonica NBRC 103040 = DSM 22348	0	0	0	0	0	0	0	0	0	0	0.000432655	0.0236911	0	0	0	0	0	0	0	0
G1	136845	Pseudomonas putida group	0	0	0	0	0	0	0.000586503	0	0	0	0	0	0	0	0	0	0	0	0	0
S	47885	Pseudomonas oryzihabitans	0	0	0	0	0	0	0.000586503	0.0140627	0	0	0	0	0	0	0	0	0	0	0	0
S	2666183	Pseudomonas juntendi	0	0	0.00036489	0.00470633	0	0	0	0	0	0	0	0	0	0	0	0	0	0	0	0
G	2901164	Stutzerimonas	0.00181921	0	0	0	0	0	0	0	0	0	0.000432655	0	0	0	0.000877686	0	0	0	0	0
G1	136846	Stutzerimonas stutzeri group	0.00181921	0	0	0	0	0	0	0	0	0	0.000432655	0	0	0	0	0	0	0	0	0
S	74829	Stutzerimonas balearica	0	0	0	0	0	0	0	0	0	0	0.000432655	0.0236911	0	0	0	0	0	0	0	0
G2	578833	Stutzerimonas stutzeri subgroup	0.00181921	0	0	0	0	0	0	0	0	0	0	0	0	0	0	0	0	0	0	0
S	316	Stutzerimonas stutzeri	0.00181921	0.0172771	0	0	0	0	0	0	0	0	0	0	0	0	0	0	0	0	0	0
S	638269	[Pseudomonas] urumqiensis	0	0	0	0	0	0	0	0	0	0	0	0	0	0	0.000877686	0.0493583	0	0	0	0
O	135625	Pasteurellales	0.00181921	0	0.00145956	0	0.00369058	0	0	0	0	0	0.000432655	0	0	0	0.000877686	0	0	0	0	0
F	712	Pasteurellaceae	0.00181921	0	0.00145956	0	0.00369058	0	0	0	0	0	0.000432655	0	0	0	0.000877686	0	0	0	0	0
G	724	Haemophilus	0.00181921	0	0.00109467	0	0	0	0	0	0	0	0	0	0	0	0.000877686	0	0	0	0	0
S	729	Haemophilus parainfluenzae	0	0	0.000729781	0.00470633	0	0	0	0	0	0	0	0	0	0	0.000877686	0.0493583	0	0	0	0
S1	888828	Haemophilus parainfluenzae ATCC 33392	0	0	0.00036489	0.00470633	0	0	0	0	0	0	0	0	0	0	0	0	0	0	0	0
S	727	Haemophilus influenzae	0	0	0.00036489	0.00470633	0	0	0	0	0	0	0	0	0	0	0	0	0	0	0	0
S	2582921	Haemophilus seminalis	0.00181921	0.0172771	0	0	0	0	0	0	0	0	0	0	0	0	0	0	0	0	0	0
G	745	Pasteurella	0	0	0.00036489	0	0.00369058	0	0	0	0	0	0.000432655	0	0	0	0	0	0	0	0	0
S	747	Pasteurella multocida	0	0	0.00036489	0	0.00369058	0	0	0	0	0	0.000432655	0	0	0	0	0	0	0	0	0
S1	44283	Pasteurella multocida subsp. multocida	0	0	0.00036489	0.00470633	0.00369058	0.0366838	0	0	0	0	0.000432655	0.0236911	0	0	0	0	0	0	0	0
O	135619	Oceanospirillales	0	0	0.000729781	0	0	0	0.000586503	0	0	0	0	0	0.0194439	0	0.00175537	0	0	0	0	0
F	224372	Alcanivoracaceae	0	0	0.00036489	0	0	0	0	0	0	0	0	0	0.0194439	0	0.000877686	0	0	0	0	0
G	59753	Alcanivorax	0	0	0.00036489	0	0	0	0	0	0	0	0	0	0.0194439	0	0.000877686	0	0	0	0	0
S	519051	Alcanivorax hongdengensis	0	0	0.00036489	0	0	0	0	0	0	0	0	0	0.0194439	0	0.000877686	0	0	0	0	0
S1	1177179	Alcanivorax hongdengensis A-11-3	0	0	0.00036489	0.00470633	0	0	0	0	0	0	0	0	0.0194439	0.578035	0.000877686	0.0493583	0	0	0	0
F	135620	Oceanospirillaceae	0	0	0.00036489	0	0	0	0.000586503	0	0	0	0	0	0	0	0	0	0	0	0	0
G	965	Oceanospirillum	0	0	0.00036489	0	0	0	0.000586503	0	0	0	0	0	0	0	0	0	0	0	0	0
S	966	Oceanospirillum linum	0	0	0.00036489	0.00470633	0	0	0.000586503	0.0140627	0	0	0	0	0	0	0	0	0	0	0	0
F	28256	Halomonadaceae	0	0	0	0	0	0	0	0	0	0	0	0	0	0	0.000877686	0	0	0	0	0
G	204286	Cobetia	0	0	0	0	0	0	0	0	0	0	0	0	0	0	0.000877686	0	0	0	0	0
S	28258	Cobetia marina	0	0	0	0	0	0	0	0	0	0	0	0	0	0	0.000877686	0.0493583	0	0	0	0
O	2887326	Moraxellales	0.00181921	0	0.000729781	0	0	0	0	0	0	0	0.000432655	0	0	0	0	0	0.00135463	0	0	0
F	468	Moraxellaceae	0.00181921	0	0.000729781	0	0	0	0	0	0	0	0.000432655	0	0	0	0	0	0.00135463	0	0	0
G	469	Acinetobacter	0.00181921	0	0.00036489	0	0	0	0	0	0	0	0.000432655	0	0	0	0	0	0.00135463	0.0532481	0	0
G1	909768	Acinetobacter calcoaceticus/baumannii complex	0	0	0	0	0	0	0	0	0	0	0.000432655	0	0	0	0	0	0	0	0	0
S	470	Acinetobacter baumannii	0	0	0	0	0	0	0	0	0	0	0.000432655	0.0236911	0	0	0	0	0	0	0	0
S	108980	Acinetobacter ursingii	0	0	0.00036489	0.00470633	0	0	0	0	0	0	0	0	0	0	0	0	0	0	0	0
S	40216	Acinetobacter radioresistens	0.00181921	0.0172771	0	0	0	0	0	0	0	0	0	0	0	0	0	0	0	0	0	0
G	475	Moraxella	0	0	0.00036489	0	0	0	0	0	0	0	0	0	0	0	0	0	0	0	0	0
S	34062	Moraxella osloensis	0	0	0.00036489	0.00470633	0	0	0	0	0	0	0	0	0	0	0	0	0	0	0	0
C	28216	Betaproteobacteria	1.2789	0	0.626152	0	1.30278	0	2.30261	0	4.9158	0	0.576297	0	0.0194439	0	0.000877686	0	0.00541851	0.0532481	0.0109661	0
O	80840	Burkholderiales	1.27708	0	0.625422	0.014119	1.30278	0	2.30261	0	4.9158	0	0.575864	0	0.0194439	0	0.000877686	0.0493583	0.00406388	0	0	0
F	80864	Comamonadaceae	1.26617	0	0.61484	0	1.27694	0	2.28384	0	4.9137	0	0.570672	0	0	0	0	0	0	0	0	0
G	219181	Ottowia	1.26617	0	0.614475	0	1.27694	0	2.28326	0	4.9137	0	0.570672	0	0	0	0	0	0	0	0	0
S	1207057	Ottowia beijingensis	1.26617	12.0249	0.614475	7.92545	1.27694	12.6926	2.28326	54.7462	4.9137	104.511	0.570672	31.2485	0	0	0	0	0	0	0	0
G	2703874	Albitalea	0	0	0	0	0	0	0.000586503	0	0	0	0	0	0	0	0	0	0	0	0	0
S	2496871	Albitalea terrae	0	0	0	0	0	0	0.000586503	0.0140627	0	0	0	0	0	0	0	0	0	0	0	0
G	12916	Acidovorax	0	0	0.00036489	0	0	0	0	0	0	0	0	0	0	0	0	0	0	0	0	0
G1	2684926	unclassified Acidovorax	0	0	0.00036489	0	0	0	0	0	0	0	0	0	0	0	0	0	0	0	0	0
S	2518343	Acidovorax sp. JMULE5	0	0	0.00036489	0.00470633	0	0	0	0	0	0	0	0	0	0	0	0	0	0	0	0
F	995019	Sutterellaceae	0.00727683	0	0.00401379	0	0.0184529	0	0.0170086	0	0	0	0	0	0.0194439	0	0	0	0	0	0	0
G	40544	Sutterella	0.00181921	0	0	0	0.0110717	0	0.0146626	0	0	0	0	0	0.0194439	0	0	0	0	0	0	0
S	40545	Sutterella wadsworthensis	0.00181921	0.0172771	0	0	0.0110717	0.110051	0.0146626	0.351568	0	0	0	0	0	0	0	0	0	0	0	0
S	1816689	Sutterella massiliensis	0	0	0	0	0	0	0	0	0	0	0	0	0.0194439	0.578035	0	0	0	0	0	0
G	577310	Parasutterella	0.00545762	0	0.00401379	0	0.00738116	0	0.00234601	0	0	0	0	0	0	0	0	0	0	0	0	0
S	487175	Parasutterella excrementihominis	0.00545762	0	0.00401379	0	0.00738116	0	0.00234601	0	0	0	0	0	0	0	0	0	0	0	0	0
S1	762966	Parasutterella excrementihominis YIT 11859	0.00545762	0.0518314	0.00401379	0.0517696	0.00738116	0.0733676	0.00234601	0.0562509	0	0	0	0	0	0	0	0	0	0	0	0
F	119060	Burkholderiaceae	0.00363841	0	0.00145956	0.00470633	0.00369058	0	0.00117301	0	0	0	0.00259593	0	0	0	0	0	0.00270926	0.0532481	0	0
G	1822464	Paraburkholderia	0	0	0.000729781	0.00470633	0.00369058	0	0.00117301	0	0	0	0.00173062	0	0	0	0	0	0.00135463	0	0	0
S	261302	Paraburkholderia phytofirmans	0	0	0.00036489	0	0.00369058	0	0.000586503	0	0	0	0.00129797	0	0	0	0	0	0.00135463	0	0	0
S1	1417228	Paraburkholderia phytofirmans OLGA172	0	0	0.00036489	0.00470633	0.00369058	0.0366838	0.000586503	0.0140627	0	0	0.00129797	0.0710732	0	0	0	0	0.00135463	0.0532481	0	0
S	2026199	Paraburkholderia aromaticivorans	0	0	0	0	0	0	0	0	0	0	0.000432655	0.0236911	0	0	0	0	0	0	0	0
S	634127	Paraburkholderia heleia	0	0	0	0	0	0	0.000586503	0	0	0	0	0	0	0	0	0	0	0	0	0
S1	1218080	Paraburkholderia heleia NBRC 101817	0	0	0	0	0	0	0.000586503	0.0140627	0	0	0	0	0	0	0	0	0	0	0	0
G	48736	Ralstonia	0.00363841	0	0.00036489	0.00470633	0	0	0	0	0	0	0.000432655	0	0	0	0	0	0	0	0	0
S	329	Ralstonia pickettii	0.00363841	0.0345543	0	0	0	0	0	0	0	0	0	0	0	0	0	0	0	0	0	0
S	190721	Ralstonia insidiosa	0	0	0	0	0	0	0	0	0	0	0.000432655	0.0236911	0	0	0	0	0	0	0	0
G	2571160	Trinickia	0	0	0	0	0	0	0	0	0	0	0.000432655	0	0	0	0	0	0	0	0	0
S	2419777	Trinickia fusca	0	0	0	0	0	0	0	0	0	0	0.000432655	0.0236911	0	0	0	0	0	0	0	0
F	2975441	Sphaerotilaceae	0	0	0.00182445	0	0.00369058	0	0.000586503	0	0.00209987	0	0.00129797	0	0	0	0	0	0.00135463	0	0	0
G	215579	Schlegelella	0	0	0.00182445	0	0.00369058	0	0.000586503	0	0.00209987	0	0.00129797	0	0	0	0	0	0.00135463	0	0	0
S	376175	Schlegelella aquatica	0	0	0.00182445	0.0235316	0.00369058	0.0366838	0.000586503	0.0140627	0.00209987	0.0446628	0.00129797	0.0710732	0	0	0	0	0.00135463	0.0532481	0	0
O1	224471	Burkholderiales genera incertae sedis	0	0	0.00145956	0	0	0	0	0	0	0	0.00086531	0	0	0	0	0	0	0	0	0
G	114248	Tepidimonas	0	0	0.000729781	0	0	0	0	0	0	0	0.000432655	0	0	0	0	0	0	0	0	0
S	1101373	Tepidimonas fonticaldi	0	0	0	0	0	0	0	0	0	0	0.000432655	0.0236911	0	0	0	0	0	0	0	0
S	114249	Tepidimonas ignava	0	0	0.00036489	0.00470633	0	0	0	0	0	0	0	0	0	0	0	0	0	0	0	0
S	247482	Tepidimonas aquatica	0	0	0.00036489	0.00470633	0	0	0	0	0	0	0	0	0	0	0	0	0	0	0	0
G	92793	Aquabacterium	0	0	0.00036489	0	0	0	0	0	0	0	0.000432655	0	0	0	0	0	0	0	0	0
S	2315236	Aquabacterium pictum	0	0	0	0	0	0	0	0	0	0	0.000432655	0.0236911	0	0	0	0	0	0	0	0
S	70584	Aquabacterium parvum	0	0	0.00036489	0.00470633	0	0	0	0	0	0	0	0	0	0	0	0	0	0	0	0
G	2709671	Saezia	0	0	0.00036489	0	0	0	0	0	0	0	0	0	0	0	0	0	0	0	0	0
S	1965230	Saezia sanguinis	0	0	0.00036489	0.00470633	0	0	0	0	0	0	0	0	0	0	0	0	0	0	0	0
F	75682	Oxalobacteraceae	0	0	0.000729781	0	0	0	0	0	0	0	0.000432655	0	0	0	0	0	0	0	0	0
G	202907	Collimonas	0	0	0	0	0	0	0	0	0	0	0.000432655	0	0	0	0	0	0	0	0	0
S	279058	Collimonas arenae	0	0	0	0	0	0	0	0	0	0	0.000432655	0.0236911	0	0	0	0	0	0	0	0
G	963	Herbaspirillum	0	0	0.00036489	0.00470633	0	0	0	0	0	0	0	0	0	0	0	0	0	0	0	0
G	401469	Undibacterium	0	0	0.00036489	0.00470633	0	0	0	0	0	0	0	0	0	0	0	0	0	0	0	0
O	206351	Neisseriales	0.00181921	0	0.000729781	0	0	0	0	0	0	0	0.000432655	0	0	0	0	0	0	0	0	0
F	481	Neisseriaceae	0.00181921	0	0.000729781	0	0	0	0	0	0	0	0.000432655	0	0	0	0	0	0	0	0	0
G	538	Eikenella	0	0	0.000729781	0	0	0	0	0	0	0	0	0	0	0	0	0	0	0	0	0
S	539	Eikenella corrodens	0	0	0.000729781	0.00941265	0	0	0	0	0	0	0	0	0	0	0	0	0	0	0	0
G	482	Neisseria	0.00181921	0.0172771	0	0	0	0	0	0	0	0	0.000432655	0	0	0	0	0	0	0	0	0
S	485	Neisseria gonorrhoeae	0	0	0	0	0	0	0	0	0	0	0.000432655	0.0236911	0	0	0	0	0	0	0	0
O	206389	Rhodocyclales	0	0	0	0	0	0	0	0	0	0	0	0	0	0	0	0	0	0	0.0109661	0
F	75787	Rhodocyclaceae	0	0	0	0	0	0	0	0	0	0	0	0	0	0	0	0	0	0	0.0109661	0
G	146937	Azospira	0	0	0	0	0	0	0	0	0	0	0	0	0	0	0	0	0	0	0.0109661	0.299401
C	28211	Alphaproteobacteria	0.0109152	0.0172771	0.00583824	0.00470633	0	0	0.00879755	0	0.00209987	0	0.00605717	0.0236911	0	0	0.00526611	0	0.0162555	0.0532481	0.0438645	0
O	356	Hyphomicrobiales	0	0	0.00328401	0	0	0	0.00410552	0	0	0	0.00259593	0	0	0	0.00351074	0	0.00677314	0	0.0219322	0
F	41294	Nitrobacteraceae	0	0	0.000729781	0	0	0	0.00117301	0	0	0	0.00086531	0	0	0	0.00175537	0	0.00270926	0	0.0219322	0.299401
G	374	Bradyrhizobium	0	0	0.000729781	0	0	0	0.00117301	0	0	0	0.000432655	0	0	0	0.00175537	0	0.00270926	0	0.0109661	0
S	1928661	Bradyrhizobium cajani	0	0	0.00036489	0.00470633	0	0	0	0	0	0	0	0	0	0	0.000877686	0.0493583	0	0	0.0109661	0.299401
S	280333	Bradyrhizobium pachyrhizi	0	0	0.00036489	0.00470633	0	0	0.000586503	0.0140627	0	0	0	0	0	0	0.000877686	0.0493583	0	0	0	0
S	2560054	Bradyrhizobium frederickii	0	0	0	0	0	0	0.000586503	0.0140627	0	0	0.000432655	0.0236911	0	0	0	0	0	0	0	0
G1	2631580	unclassified Bradyrhizobium	0	0	0	0	0	0	0	0	0	0	0	0	0	0	0	0	0.00135463	0	0	0
S	114615	Bradyrhizobium sp. ORS 278	0	0	0	0	0	0	0	0	0	0	0	0	0	0	0	0	0.00135463	0.0532481	0	0
S	1437360	Bradyrhizobium erythrophlei	0	0	0	0	0	0	0	0	0	0	0	0	0	0	0	0	0.00135463	0.0532481	0	0
G	1073	Rhodopseudomonas	0	0	0	0	0	0	0	0	0	0	0.000432655	0	0	0	0	0	0	0	0	0
G1	2638247	unclassified Rhodopseudomonas	0	0	0	0	0	0	0	0	0	0	0.000432655	0	0	0	0	0	0	0	0	0
S	2991972	Rhodopseudomonas sp. P2A-2r	0	0	0	0	0	0	0	0	0	0	0.000432655	0.0236911	0	0	0	0	0	0	0	0
F	118882	Brucellaceae	0	0	0.00109467	0	0	0	0.000586503	0	0	0	0.00086531	0	0	0	0.00175537	0	0	0	0	0
F1	2826938	Brucella/Ochrobactrum group	0	0	0.00109467	0	0	0	0.000586503	0	0	0	0.00086531	0	0	0	0.00175537	0	0	0	0	0
G	234	Brucella	0	0	0.00109467	0.00470633	0	0	0.000586503	0	0	0	0.00086531	0	0	0	0.00175537	0	0	0	0	0
S	391287	Brucella ciceri	0	0	0.000729781	0.00941265	0	0	0.000586503	0.0140627	0	0	0.00086531	0.0473821	0	0	0.00175537	0.0987167	0	0	0	0
F	82115	Rhizobiaceae	0	0	0	0	0	0	0.000586503	0	0	0	0.000432655	0	0	0	0	0	0	0	0	0
G	1648508	Ciceribacter	0	0	0	0	0	0	0	0	0	0	0.000432655	0	0	0	0	0	0	0	0	0
S	448181	Ciceribacter selenitireducens	0	0	0	0	0	0	0	0	0	0	0.000432655	0	0	0	0	0	0	0	0	0
S1	1336235	Ciceribacter selenitireducens ATCC BAA-1503	0	0	0	0	0	0	0	0	0	0	0.000432655	0.0236911	0	0	0	0	0	0	0	0
F1	227290	Rhizobium/Agrobacterium group	0	0	0	0	0	0	0.000586503	0	0	0	0	0	0	0	0	0	0	0	0	0
G	379	Rhizobium	0	0	0	0	0	0	0.000586503	0	0	0	0	0	0	0	0	0	0	0	0	0
S	335017	Rhizobium mesosinicum	0	0	0	0	0	0	0.000586503	0.0140627	0	0	0	0	0	0	0	0	0	0	0	0
F	255475	Aurantimonadaceae	0	0	0	0	0	0	0.000586503	0	0	0	0	0	0	0	0	0	0.00135463	0	0	0
G	414371	Aureimonas	0	0	0	0	0	0	0.000586503	0	0	0	0	0	0	0	0	0	0.00135463	0	0	0
S	370622	Aureimonas altamirensis	0	0	0	0	0	0	0	0	0	0	0	0	0	0	0	0	0.00135463	0	0	0
S1	1121026	Aureimonas altamirensis DSM 21988	0	0	0	0	0	0	0	0	0	0	0	0	0	0	0	0	0.00135463	0.0532481	0	0
S	1744844	Aureimonas pseudogalii	0	0	0	0	0	0	0.000586503	0.0140627	0	0	0	0	0	0	0	0	0	0	0	0
F	2831100	Boseaceae	0	0	0.00036489	0	0	0	0	0	0	0	0.000432655	0	0	0	0	0	0	0	0	0
G	85413	Bosea	0	0	0.00036489	0	0	0	0	0	0	0	0.000432655	0	0	0	0	0	0	0	0	0
G1	2653178	unclassified Bosea	0	0	0	0	0	0	0	0	0	0	0.000432655	0	0	0	0	0	0	0	0	0
S	1792307	Bosea sp. PAMC 26642	0	0	0	0	0	0	0	0	0	0	0.000432655	0.0236911	0	0	0	0	0	0	0	0
S	1036779	Bosea lupini	0	0	0.00036489	0.00470633	0	0	0	0	0	0	0	0	0	0	0	0	0	0	0	0
F	2843308	Pleomorphomonadaceae	0	0	0.00036489	0	0	0	0	0	0	0	0	0	0	0	0	0	0.00135463	0	0	0
G	261933	Pleomorphomonas	0	0	0	0	0	0	0	0	0	0	0	0	0	0	0	0	0.00135463	0	0	0
S	2023338	Pleomorphomonas carboxyditropha	0	0	0	0	0	0	0	0	0	0	0	0	0	0	0	0	0.00135463	0.0532481	0	0
G	1775716	Methylobrevis	0	0	0.00036489	0	0	0	0	0	0	0	0	0	0	0	0	0	0	0	0	0
S	2793297	Methylobrevis albus	0	0	0.00036489	0.00470633	0	0	0	0	0	0	0	0	0	0	0	0	0	0	0	0
F	2036754	Chelatococcaceae	0	0	0	0	0	0	0	0	0	0	0	0	0	0	0	0	0.00135463	0	0	0
G	28209	Chelatococcus	0	0	0	0	0	0	0	0	0	0	0	0	0	0	0	0	0.00135463	0	0	0
S	1743235	Chelatococcus composti	0	0	0	0	0	0	0	0	0	0	0	0	0	0	0	0	0.00135463	0.0532481	0	0
F	2813035	Parvibaculaceae	0	0	0	0	0	0	0.000586503	0	0	0	0	0	0	0	0	0	0	0	0	0
G	1742974	Pyruvatibacter	0	0	0	0	0	0	0.000586503	0	0	0	0	0	0	0	0	0	0	0	0	0
S	1712261	Pyruvatibacter mobilis	0	0	0	0	0	0	0.000586503	0.0140627	0	0	0	0	0	0	0	0	0	0	0	0
F	2137278	Salinarimonadaceae	0	0	0	0	0	0	0.000586503	0	0	0	0	0	0	0	0	0	0	0	0	0
G	690086	Salinarimonas	0	0	0	0	0	0	0.000586503	0	0	0	0	0	0	0	0	0	0	0	0	0
S	1638099	Salinarimonas soli	0	0	0	0	0	0	0.000586503	0.0140627	0	0	0	0	0	0	0	0	0	0	0	0
F	45401	Hyphomicrobiaceae	0	0	0.00036489	0	0	0	0	0	0	0	0	0	0	0	0	0	0	0	0	0
G	29407	Rhodoplanes	0	0	0.00036489	0	0	0	0	0	0	0	0	0	0	0	0	0	0	0	0	0
G1	2619116	unclassified Rhodoplanes	0	0	0.00036489	0	0	0	0	0	0	0	0	0	0	0	0	0	0	0	0	0
S	674703	Rhodoplanes sp. Z2-YC6860	0	0	0.00036489	0.00470633	0	0	0	0	0	0	0	0	0	0	0	0	0	0	0	0
F	119045	Methylobacteriaceae	0	0	0.00036489	0	0	0	0	0	0	0	0	0	0	0	0	0	0	0	0	0
G	407	Methylobacterium	0	0	0.00036489	0	0	0	0	0	0	0	0	0	0	0	0	0	0	0	0	0
S	932741	Methylobacterium cerastii	0	0	0.00036489	0.00470633	0	0	0	0	0	0	0	0	0	0	0	0	0	0	0	0
O	204457	Sphingomonadales	0.00545762	0	0.00145956	0.0188253	0	0	0.00175951	0	0	0	0.00086531	0	0	0	0	0	0.00406388	0	0	0
F	41297	Sphingomonadaceae	0.00545762	0.0172771	0	0	0	0	0.00175951	0	0	0	0.00086531	0	0	0	0	0	0.00406388	0	0	0
G	13687	Sphingomonas	0.00181921	0.0172771	0	0	0	0	0.000586503	0	0	0	0.00086531	0	0	0	0	0	0.00270926	0.0532481	0	0
S	2484750	Sphingomonas populi	0	0	0	0	0	0	0	0	0	0	0	0	0	0	0	0	0.00135463	0.0532481	0	0
S	93063	Sphingomonas aquatilis	0	0	0	0	0	0	0	0	0	0	0.000432655	0.0236911	0	0	0	0	0	0	0	0
S	1141887	Sphingomonas lenta	0	0	0	0	0	0	0	0	0	0	0.000432655	0.0236911	0	0	0	0	0	0	0	0
S	59803	Sphingomonas echinoides	0	0	0	0	0	0	0.000586503	0	0	0	0	0	0	0	0	0	0	0	0	0
S1	1112212	Sphingomonas echinoides ATCC 14820	0	0	0	0	0	0	0.000586503	0.0140627	0	0	0	0	0	0	0	0	0	0	0	0
G	165696	Novosphingobium	0	0	0	0	0	0	0.000586503	0	0	0	0	0	0	0	0	0	0.00135463	0.0532481	0	0
S	1908524	Novosphingobium umbonatum	0	0	0	0	0	0	0.000586503	0.0140627	0	0	0	0	0	0	0	0	0	0	0	0
G	165695	Sphingobium	0.00181921	0	0	0	0	0	0.000586503	0.0140627	0	0	0	0	0	0	0	0	0	0	0	0
S	46429	Sphingobium chlorophenolicum	0.00181921	0.0172771	0	0	0	0	0	0	0	0	0	0	0	0	0	0	0	0	0	0
O	204455	Rhodobacterales	0.00181921	0	0.00036489	0	0	0	0.00175951	0	0	0	0.00086531	0	0	0	0.00175537	0	0.00135463	0	0	0
F	31989	Paracoccaceae	0.00181921	0	0	0	0	0	0.00175951	0	0	0	0.000432655	0	0	0	0.00175537	0	0.00135463	0	0	0
G	2338561	Pelagivirga	0	0	0	0	0	0	0.00175951	0	0	0	0.000432655	0	0	0	0.00175537	0	0	0	0	0
S	2170575	Pelagivirga sediminicola	0	0	0	0	0	0	0.00175951	0.0421882	0	0	0.000432655	0.0236911	0	0	0.00175537	0.0987167	0	0	0	0
G	265	Paracoccus	0	0	0	0	0	0	0	0	0	0	0	0	0	0	0	0	0.00135463	0	0	0
S	225362	Paracoccus haeundaensis	0	0	0	0	0	0	0	0	0	0	0	0	0	0	0	0	0.00135463	0.0532481	0	0
G	1658781	Aliiroseovarius	0.00181921	0	0	0	0	0	0	0	0	0	0	0	0	0	0	0	0	0	0	0
S	1173584	Aliiroseovarius sediminilitoris	0.00181921	0.0172771	0	0	0	0	0	0	0	0	0	0	0	0	0	0	0	0	0	0
F	2854170	Roseobacteraceae	0	0	0.00036489	0	0	0	0	0	0	0	0.000432655	0	0	0	0	0	0	0	0	0
G	97050	Ruegeria	0	0	0.00036489	0	0	0	0	0	0	0	0.000432655	0	0	0	0	0	0	0	0	0
S	2747601	Ruegeria haliotis	0	0	0.00036489	0.00470633	0	0	0	0	0	0	0.000432655	0.0236911	0	0	0	0	0	0	0	0
O	204441	Rhodospirillales	0	0	0	0	0	0	0	0	0	0	0.00129797	0	0	0	0	0	0.00135463	0	0.0219322	0
F	433	Acetobacteraceae	0	0	0	0	0	0	0	0	0	0	0.00086531	0	0	0	0	0	0.00135463	0.0532481	0.0219322	0
G	2781897	Lichenicoccus	0	0	0	0	0	0	0	0	0	0	0	0	0	0	0	0	0	0	0.0109661	0
S	2683649	Lichenicoccus roseus	0	0	0	0	0	0	0	0	0	0	0	0	0	0	0	0	0	0	0.0109661	0.299401
G	504465	Rhodovastum	0	0	0	0	0	0	0	0	0	0	0	0	0	0	0	0	0	0	0.0109661	0
S	504468	Rhodovastum atsumiense	0	0	0	0	0	0	0	0	0	0	0	0	0	0	0	0	0	0	0.0109661	0.299401
G	2041181	Caldovatus	0	0	0	0	0	0	0	0	0	0	0.000432655	0	0	0	0	0	0	0	0	0
S	2041189	Caldovatus sediminis	0	0	0	0	0	0	0	0	0	0	0.000432655	0.0236911	0	0	0	0	0	0	0	0
G	125216	Roseomonas	0	0	0	0	0	0	0	0	0	0	0.000432655	0	0	0	0	0	0	0	0	0
S	1854500	Roseomonas nepalensis	0	0	0	0	0	0	0	0	0	0	0.000432655	0.0236911	0	0	0	0	0	0	0	0
F	41295	Rhodospirillaceae	0	0	0	0	0	0	0	0	0	0	0.000432655	0	0	0	0	0	0	0	0	0
G	2705399	Hypericibacter	0	0	0	0	0	0	0	0	0	0	0.000432655	0	0	0	0	0	0	0	0	0
S	2602016	Hypericibacter adhaerens	0	0	0	0	0	0	0	0	0	0	0.000432655	0.0236911	0	0	0	0	0	0	0	0
O	204458	Caulobacterales	0.00181921	0	0.00036489	0	0	0	0.000586503	0	0	0	0	0	0	0	0	0	0.00135463	0	0	0
F	76892	Caulobacteraceae	0.00181921	0	0.00036489	0	0	0	0.000586503	0	0	0	0	0	0	0	0	0	0.00135463	0	0	0
G	41275	Brevundimonas	0	0	0.00036489	0	0	0	0	0	0	0	0	0	0	0	0	0	0.00135463	0	0	0
G1	2622653	unclassified Brevundimonas	0	0	0.00036489	0	0	0	0	0	0	0	0	0	0	0	0	0	0.00135463	0	0	0
S	2861285	Brevundimonas sp. PAMC22021	0	0	0	0	0	0	0	0	0	0	0	0	0	0	0	0	0.00135463	0.0532481	0	0
S	2579977	Brevundimonas sp. SGAir0440	0	0	0.00036489	0.00470633	0	0	0	0	0	0	0	0	0	0	0	0	0	0	0	0
G	75	Caulobacter	0	0	0	0	0	0	0.000586503	0.0140627	0	0	0	0	0	0	0	0	0	0	0	0
G	76890	Asticcacaulis	0.00181921	0	0	0	0	0	0	0	0	0	0	0	0	0	0	0	0	0	0	0
S	78587	Asticcacaulis excentricus	0.00181921	0	0	0	0	0	0	0	0	0	0	0	0	0	0	0	0	0	0	0
S1	573065	Asticcacaulis excentricus CB 48	0.00181921	0.0172771	0	0	0	0	0	0	0	0	0	0	0	0	0	0	0	0	0	0
O	766	Rickettsiales	0	0	0	0	0	0	0	0	0.00209987	0	0	0	0	0	0	0	0	0	0	0
F	775	Rickettsiaceae	0	0	0	0	0	0	0	0	0.00209987	0	0	0	0	0	0	0	0	0	0	0
G	1742636	Candidatus Megaira	0	0	0	0	0	0	0	0	0.00209987	0	0	0	0	0	0	0	0	0	0	0
G1	1742707	unclassified Candidatus Megaira	0	0	0	0	0	0	0	0	0.00209987	0	0	0	0	0	0	0	0	0	0	0
S	2866313	Candidatus Megaira endosymbiont of Carteria cerasiformis	0	0	0	0	0	0	0	0	0.00209987	0.0446628	0	0	0	0	0	0	0	0	0	0
O	1921567	Micropepsales	0	0	0	0	0	0	0.000586503	0	0	0	0	0	0	0	0	0	0	0	0	0
F	1921568	Micropepsaceae	0	0	0	0	0	0	0.000586503	0	0	0	0	0	0	0	0	0	0	0	0	0
G	1241326	Rhizomicrobium	0	0	0	0	0	0	0.000586503	0	0	0	0	0	0	0	0	0	0	0	0	0
S	189966	Rhizomicrobium palustre	0	0	0	0	0	0	0.000586503	0.0140627	0	0	0	0	0	0	0	0	0	0	0	0
P1	68525	delta/epsilon subdivisions	0	0	0.000729781	0	0.00369058	0	0.00410552	0	0	0	0	0	0	0	0.000877686	0	0	0	0	0
C	28221	Deltaproteobacteria	0	0	0.000729781	0	0.00369058	0	0.00410552	0	0	0	0	0	0	0	0.000877686	0	0	0	0	0
O	213115	Desulfovibrionales	0	0	0.000729781	0	0.00369058	0	0.00410552	0	0	0	0	0	0	0	0.000877686	0	0	0	0	0
F	194924	Desulfovibrionaceae	0	0	0.000729781	0	0.00369058	0	0.00410552	0	0	0	0	0	0	0	0.000877686	0	0	0	0	0
G	35832	Bilophila	0	0	0.000729781	0	0.00369058	0	0.00410552	0	0	0	0	0	0	0	0.000877686	0	0	0	0	0
S	35833	Bilophila wadsworthia	0	0	0.000729781	0	0.00369058	0	0.00410552	0	0	0	0	0	0	0	0.000877686	0	0	0	0	0
S1	563192	Bilophila wadsworthia 3_1_6	0	0	0.000729781	0.00941265	0.00369058	0.0366838	0.00410552	0.098439	0	0	0	0	0	0	0.000877686	0.0493583	0	0	0	0
C	1553900	Oligoflexia	0	0	0	0	0	0	0	0	0	0	0	0	0	0	0.00175537	0	0	0	0	0
O	213481	Bdellovibrionales	0	0	0	0	0	0	0	0	0	0	0	0	0	0	0.00175537	0	0	0	0	0
F	213483	Pseudobdellovibrionaceae	0	0	0	0	0	0	0	0	0	0	0	0	0	0	0.00175537	0	0	0	0	0
G	958	Bdellovibrio	0	0	0	0	0	0	0	0	0	0	0	0	0	0	0.00175537	0	0	0	0	0
S	2835041	Bdellovibrio reynosensis	0	0	0	0	0	0	0	0	0	0	0	0	0	0	0.00175537	0.0987167	0	0	0	0
C	2008785	Hydrogenophilia	0	0	0.00036489	0	0	0	0	0	0	0	0.000432655	0	0	0	0	0	0	0	0	0
O	119069	Hydrogenophilales	0	0	0.00036489	0	0	0	0	0	0	0	0.000432655	0	0	0	0	0	0	0	0	0
F	206349	Hydrogenophilaceae	0	0	0.00036489	0	0	0	0	0	0	0	0.000432655	0	0	0	0	0	0	0	0	0
G	70774	Hydrogenophilus	0	0	0.00036489	0	0	0	0	0	0	0	0.000432655	0	0	0	0	0	0	0	0	0
S	297	Hydrogenophilus thermoluteolus	0	0	0.00036489	0.00470633	0	0	0	0	0	0	0.000432655	0.0236911	0	0	0	0	0	0	0	0
D1	1783272	Terrabacteria group	7.56063	0.155494	10.5176	0.0705949	9.04193	0	16.8262	0.295317	3.05741	0	8.12829	0.758114	20.5328	2.31214	19.7848	0.246792	21.4113	0.372737	20.0022	0.299401
P	201174	Actinomycetota	2.35223	0	6.66764	0	4.96383	0	14.8761	0	2.53454	0	7.76746	0	19.58	0	19.6953	0	20.845	0	17.3155	0
C	1760	Actinomycetes	2.35223	14.2882	6.66618	76.859	4.95645	32.0983	14.8737	287.583	2.53454	16.5252	7.76702	107.463	19.5606	242.197	19.6953	877.493	20.8396	679.34	17.3045	263.772
O	85011	Streptomycetales	0.682203	0	0.295196	0	1.53528	0	2.33076	0	1.30612	0	5.09019	0	8.38032	0	2.8595	0	2.72145	0	5.06634	0
F	2062	Streptomycetaceae	0.682203	0	0.295196	0	1.53528	0	2.33076	0	1.30612	0	5.09019	0	8.38032	0	2.8595	0	2.72145	0	5.06634	0
G	1883	Streptomyces	0.682203	1.90048	0.295196	1.94371	1.53528	5.68599	2.33076	21.5863	1.30612	5.58285	5.09019	70.8837	8.38032	33.526	2.8595	73.1984	2.72145	67.9979	5.06634	42.8144
G1	2894086	Streptomyces pseudogriseolus group	0	0	0.00255423	0	0.132861	0	0.00351902	0	0.243585	0	2.40253	0	1.65273	0	0.00789917	0	0.00270926	0	0.361882	0
S	68204	Streptomyces gancidicus	0	0	0.00255423	0.0329443	0.132861	1.32062	0.00351902	0.0843763	0.243585	5.18088	2.40253	131.557	1.65273	49.1329	0.00789917	0.444225	0.00270926	0.106496	0.361882	9.88024
S	36816	Streptomyces caelestis	0.191017	1.8141	0.0974257	1.25659	0.413345	4.10858	1.32843	31.8521	0.107093	2.2778	0.440876	24.1412	2.89714	86.1272	1.09009	61.3031	0.621774	24.4409	1.2611	34.4311
S	67312	Streptomyces kurssanovii	0.265604	2.52246	0.0120414	0.155309	0.273103	2.7146	0.0533718	1.27971	0.474571	10.0938	0.518321	28.3819	2.23605	66.474	0.416023	23.3959	0.285827	11.2354	1.01985	27.8443
S	85558	Streptomyces turgidiscabies	0.00363841	0.0345543	0.00255423	0.0329443	0.114408	1.1372	0.0134896	0.323443	0.102894	2.18848	0.22974	12.58	0.369434	10.9827	0.00351074	0.197433	0.0176102	0.692226	0.559272	15.2695
S	67322	Streptomyces malachitofuscus	0.0200113	0.190048	0.026637	0.343562	0.0221435	0.220103	0.0281522	0.675011	0.016799	0.357302	0.181715	9.95025	0.0777756	2.31214	0.0351074	1.97433	0.0609583	2.39617	0.285119	7.78443
G1	2867164	Streptomyces rochei group	0.00181921	0	0.00328401	0	0.00369058	0	0.00175951	0	0.096594	0	0.012547	0	0.0194439	0	0.00438843	0	0.00135463	0	0.0109661	0
S	68207	Streptomyces geysiriensis	0.00181921	0.0172771	0.00328401	0.0423569	0.00369058	0.0366838	0.00175951	0.0421882	0.096594	2.05449	0.012547	0.687041	0.0194439	0.578035	0.00438843	0.246792	0.00135463	0.0532481	0.0109661	0.299401
S	66371	Streptomyces fumigatiscleroticus	0	0	0	0	0	0	0.000586503	0.0140627	0	0	0.00692248	0.379057	0	0	0	0	0.00135463	0.0532481	0	0
S	68200	Streptomyces flavofungini	0	0	0	0	0	0	0.000586503	0.0140627	0.00209987	0.0446628	0.00259593	0.142146	0	0	0.000877686	0.0493583	0	0	0	0
S	1485586	Streptomyces calidiresistens	0	0	0	0	0	0	0	0	0	0	0.000432655	0.0236911	0	0	0	0	0	0	0	0
S	1464011	[Kitasatospora] papulosa	0	0	0	0	0	0	0.000586503	0.0140627	0	0	0	0	0	0	0	0	0	0	0	0
S	67314	Streptomyces lavendofoliae	0	0	0	0	0.00369058	0.0366838	0	0	0	0	0	0	0	0	0	0	0	0	0	0
O	85012	Streptosporangiales	0.152813	0.0345543	0.387513	0.494164	0.180839	0.330154	0.537237	1.56096	0.438873	0.0893256	0.689652	3.10353	1.65273	5.78035	1.02075	4.54097	0.81955	2.82215	2.52221	0.299401
F	2012	Thermomonosporaceae	0.145537	0	0.348105	0	0.118099	0	0.459232	0	0.407375	0	0.628215	0	1.36107	0	0.935613	0	0.736918	0	2.12743	0
G	1988	Actinomadura	0.145537	0	0.348105	0	0.118099	0	0.459232	0	0.407375	0	0.628215	0	1.36107	0	0.935613	0	0.736918	0	2.12743	0
S	1991	Actinomadura cremea	0.145537	1.38217	0.348105	4.48983	0.118099	1.17388	0.459232	11.0111	0.407375	8.66458	0.628215	34.3994	1.36107	40.4624	0.935613	52.616	0.736918	28.967	2.12743	58.0838
F	2004	Streptosporangiaceae	0.00363841	0	0.00109467	0	0.0295247	0	0.0129031	0	0.0272983	0	0.00475921	0	0.0972195	0	0.00438843	0	0.010837	0	0.383814	0
G	2000	Streptosporangium	0.00363841	0	0.000729781	0	0.0295247	0	0.0129031	0	0.0272983	0	0.00475921	0	0.0972195	0	0.00438843	0	0.010837	0	0.383814	0
S	46188	Streptosporangium violaceochromogenes	0.00363841	0.0345543	0.000729781	0.00941265	0.0295247	0.29347	0.0129031	0.30938	0.0272983	0.580616	0.00475921	0.260602	0.0972195	2.89017	0.00438843	0.246792	0.010837	0.425985	0.383814	10.479
G	83681	Nonomuraea	0	0	0.00036489	0	0	0	0	0	0	0	0	0	0	0	0	0	0	0	0	0
S	2070368	Nonomuraea aridisoli	0	0	0.00036489	0.00470633	0	0	0	0	0	0	0	0	0	0	0	0	0	0	0	0
O	85007	Corynebacteriales	0.00181921	0	0.00656802	0	0	0	0	0	0.00209987	0	0.00086531	0	1.12775	0	0.194846	0	0.00270926	0	0.0109661	0
F	1762	Mycobacteriaceae	0	0	0.00036489	0	0	0	0	0	0.00209987	0	0	0	1.12775	0	0.192213	0	0	0	0	0
G	1763	Mycobacterium	0	0	0.00036489	0	0	0	0	0	0	0	0	0	1.12775	0	0.192213	0	0	0	0	0
G1	77643	Mycobacterium tuberculosis complex	0	0	0	0	0	0	0	0	0	0	0	0	1.12775	0.578035	0.192213	0.444225	0	0	0	0
S	1773	Mycobacterium tuberculosis	0	0	0	0	0	0	0	0	0	0	0	0	1.1083	31.2139	0.183436	9.77295	0	0	0	0
S1	83332	Mycobacterium tuberculosis H37Rv	0	0	0	0	0	0	0	0	0	0	0	0	0.0194439	0	0.00351074	0.0987167	0	0	0	0
S2	757418	Mycobacterium tuberculosis H37RvMA	0	0	0	0	0	0	0	0	0	0	0	0	0	0	0.00175537	0.0987167	0	0	0	0
S2	1437856	Mycobacterium tuberculosis H37RvSiena	0	0	0	0	0	0	0	0	0	0	0	0	0.0194439	0.578035	0	0	0	0	0	0
S1	395095	Mycobacterium tuberculosis str. Haarlem	0	0	0	0	0	0	0	0	0	0	0	0	0	0	0.00175537	0.0987167	0	0	0	0
S1	1352591	Mycobacterium tuberculosis PanR0902	0	0	0	0	0	0	0	0	0	0	0	0	0	0	0.000877686	0.0493583	0	0	0	0
S1	336982	Mycobacterium tuberculosis F11	0	0	0	0	0	0	0	0	0	0	0	0	0	0	0.000877686	0.0493583	0	0	0	0
S1	1765	Mycobacterium tuberculosis variant bovis	0	0	0	0	0	0	0	0	0	0	0	0	0	0	0.000877686	0.0493583	0	0	0	0
S1	1344044	Mycobacterium tuberculosis PanR0205	0	0	0	0	0	0	0	0	0	0	0	0	0	0	0.000877686	0.0493583	0	0	0	0
S1	478433	Mycobacterium tuberculosis KZN 4207	0	0	0	0	0	0	0	0	0	0	0	0	0	0	0.000877686	0.0493583	0	0	0	0
S1	1334075	Mycobacterium tuberculosis TRS29	0	0	0	0	0	0	0	0	0	0	0	0	0.0194439	0.578035	0	0	0	0	0	0
S1	1346778	Mycobacterium tuberculosis PanR0315	0	0	0	0	0	0	0	0	0	0	0	0	0.0194439	0.578035	0	0	0	0	0	0
S	78331	Mycobacterium canettii	0	0	0	0	0	0	0	0	0	0	0	0	0	0	0.000877686	0	0	0	0	0
S1	1246120	Mycobacterium canettii CIPT 140070005	0	0	0	0	0	0	0	0	0	0	0	0	0	0	0.000877686	0.0493583	0	0	0	0
G1	120793	Mycobacterium avium complex (MAC)	0	0	0.00036489	0	0	0	0	0	0	0	0	0	0	0	0	0	0	0	0	0
S	1764	Mycobacterium avium	0	0	0.00036489	0.00470633	0	0	0	0	0	0	0	0	0	0	0	0	0	0	0	0
G	670516	Mycobacteroides	0	0	0	0	0	0	0	0	0.00209987	0	0	0	0	0	0	0	0	0	0	0
S	1774	Mycobacteroides chelonae	0	0	0	0	0	0	0	0	0.00209987	0.0446628	0	0	0	0	0	0	0	0	0	0
F	1653	Corynebacteriaceae	0.00181921	0	0.00547335	0	0	0	0	0	0	0	0.000432655	0	0	0	0	0	0.00135463	0	0.0109661	0
G	1716	Corynebacterium	0.00181921	0.0172771	0.00547335	0.00470633	0	0	0	0	0	0	0.000432655	0	0	0	0	0	0.00135463	0	0.0109661	0
S	36808	Corynebacterium bovis	0	0	0.00145956	0.0188253	0	0	0	0	0	0	0	0	0	0	0	0	0	0	0	0
S	38304	Corynebacterium tuberculostearicum	0	0	0.00109467	0.014119	0	0	0	0	0	0	0	0	0	0	0	0	0	0	0	0
S	1979527	Corynebacterium kefirresidentii	0	0	0	0	0	0	0	0	0	0	0	0	0	0	0	0	0	0	0.0109661	0.299401
S	134034	Corynebacterium freneyi	0	0	0	0	0	0	0	0	0	0	0	0	0	0	0	0	0.00135463	0.0532481	0	0
S	2594913	Corynebacterium sanguinis	0	0	0	0	0	0	0	0	0	0	0.000432655	0.0236911	0	0	0	0	0	0	0	0
S	161889	Corynebacterium lipophiloflavum	0	0	0.00036489	0	0	0	0	0	0	0	0	0	0	0	0	0	0	0	0	0
S1	525263	Corynebacterium lipophiloflavum DSM 44291	0	0	0.00036489	0.00470633	0	0	0	0	0	0	0	0	0	0	0	0	0	0	0	0
S	161899	Corynebacterium singulare	0	0	0.00036489	0.00470633	0	0	0	0	0	0	0	0	0	0	0	0	0	0	0	0
S	2735136	Corynebacterium wankanglinii	0	0	0.00036489	0.00470633	0	0	0	0	0	0	0	0	0	0	0	0	0	0	0	0
S	1288393	Corynebacterium pilbarense	0	0	0.00036489	0.00470633	0	0	0	0	0	0	0	0	0	0	0	0	0	0	0	0
S	2054421	Corynebacterium godavarianum	0	0	0.00036489	0.00470633	0	0	0	0	0	0	0	0	0	0	0	0	0	0	0	0
S	38289	Corynebacterium jeikeium	0	0	0.00036489	0.00470633	0	0	0	0	0	0	0	0	0	0	0	0	0	0	0	0
S	2026255	Corynebacterium hadale	0	0	0.00036489	0.00470633	0	0	0	0	0	0	0	0	0	0	0	0	0	0	0	0
F	85025	Nocardiaceae	0	0	0	0	0	0	0	0	0	0	0.000432655	0	0	0	0.000877686	0	0.00135463	0	0	0
G	1817	Nocardia	0	0	0	0	0	0	0	0	0	0	0.000432655	0	0	0	0.000877686	0	0.00135463	0	0	0
S	480036	Nocardia blacklockiae	0	0	0	0	0	0	0	0	0	0	0	0	0	0	0.000877686	0.0493583	0.00135463	0.0532481	0	0
S	37327	Nocardia brevicatena	0	0	0	0	0	0	0	0	0	0	0.000432655	0	0	0	0	0	0	0	0	0
S1	1206725	Nocardia brevicatena NBRC 12119	0	0	0	0	0	0	0	0	0	0	0.000432655	0.0236911	0	0	0	0	0	0	0	0
F	85029	Dietziaceae	0	0	0.00036489	0	0	0	0	0	0	0	0	0	0	0	0.00175537	0	0	0	0	0
G	37914	Dietzia	0	0	0.00036489	0	0	0	0	0	0	0	0	0	0	0	0.00175537	0	0	0	0	0
S	2697499	Dietzia massiliensis	0	0	0.00036489	0.00470633	0	0	0	0	0	0	0	0	0	0	0.00175537	0.0987167	0	0	0	0
F	85028	Tsukamurellaceae	0	0	0.00036489	0	0	0	0	0	0	0	0	0	0	0	0	0	0	0	0	0
G	2060	Tsukamurella	0	0	0.00036489	0	0	0	0	0	0	0	0	0	0	0	0	0	0	0	0	0
S	57704	Tsukamurella tyrosinosolvens	0	0	0.00036489	0.00470633	0	0	0	0	0	0	0	0	0	0	0	0	0	0	0	0
O	85006	Micrococcales	0.00545762	0	0.0105818	0	0.00738116	0	0.00879755	0	0.00419974	0	0.0160082	0	0.0194439	0	0.00877686	0	0.00677314	0	0.0328983	0
F	1268	Micrococcaceae	0	0	0.00620313	0	0.00369058	0	0.00645154	0	0.00209987	0	0.0142776	0	0	0	0.00702149	0	0.00270926	0	0.0328983	0
G	1742990	Paeniglutamicibacter	0	0	0.00291912	0	0.00369058	0	0.00527853	0	0	0	0.012547	0	0	0	0.00702149	0	0.00135463	0	0.0109661	0
S	494023	Paeniglutamicibacter antarcticus	0	0	0.00291912	0.0376506	0.00369058	0.0366838	0.00527853	0.126564	0	0	0.012547	0.687041	0	0	0.00702149	0.394867	0.00135463	0.0532481	0.0109661	0.299401
G	1269	Micrococcus	0	0	0.00218934	0.00941265	0	0	0.00117301	0	0.00209987	0	0.00129797	0.0236911	0	0	0	0	0.00135463	0	0.0219322	0
S	1270	Micrococcus luteus	0	0	0.000729781	0.00941265	0	0	0.00117301	0.0281254	0.00209987	0	0.00086531	0.0473821	0	0	0	0	0.00135463	0.0532481	0.0219322	0.598802
S1	465515	Micrococcus luteus NCTC 2665	0	0	0	0	0	0	0	0	0.00209987	0.0446628	0	0	0	0	0	0	0	0	0	0
S	384602	Micrococcus flavus	0	0	0.000729781	0.00941265	0	0	0	0	0	0	0	0	0	0	0	0	0	0	0	0
G	32207	Rothia	0	0	0.00109467	0	0	0	0	0	0	0	0	0	0	0	0	0	0	0	0	0
S	43675	Rothia mucilaginosa	0	0	0.00109467	0.014119	0	0	0	0	0	0	0	0	0	0	0	0	0	0	0	0
G	57493	Kocuria	0	0	0	0	0	0	0	0	0	0	0.000432655	0	0	0	0	0	0	0	0	0
S	71999	Kocuria palustris	0	0	0	0	0	0	0	0	0	0	0.000432655	0.0236911	0	0	0	0	0	0	0	0
F	2805590	Ornithinimicrobiaceae	0	0	0.00182445	0	0.00369058	0	0.00117301	0	0.00209987	0	0.00173062	0	0.0194439	0	0.00175537	0	0.00270926	0	0	0
G	125287	Ornithinimicrobium	0	0	0.00182445	0	0.00369058	0	0.00117301	0	0.00209987	0	0.00173062	0	0.0194439	0	0.00175537	0	0.00270926	0	0	0
S	2864873	Ornithinimicrobium laminariae	0	0	0.00182445	0.0235316	0.00369058	0.0366838	0.00117301	0.0281254	0.00209987	0.0446628	0.00173062	0.0947643	0.0194439	0.578035	0.00175537	0.0987167	0.00270926	0.106496	0	0
F	85020	Dermabacteraceae	0	0	0.00145956	0	0	0	0.000586503	0	0	0	0	0	0	0	0	0	0	0	0	0
G	43668	Brachybacterium	0	0	0.00109467	0.00470633	0	0	0.000586503	0	0	0	0	0	0	0	0	0	0	0	0	0
S	219301	Brachybacterium muris	0	0	0.000729781	0.00941265	0	0	0.000586503	0.0140627	0	0	0	0	0	0	0	0	0	0	0	0
G	36739	Dermabacter	0	0	0.00036489	0	0	0	0	0	0	0	0	0	0	0	0	0	0	0	0	0
S	1630135	Dermabacter vaginalis	0	0	0.00036489	0.00470633	0	0	0	0	0	0	0	0	0	0	0	0	0	0	0	0
F	85023	Microbacteriaceae	0.00181921	0	0.00036489	0	0	0	0.000586503	0	0	0	0	0	0	0	0	0	0.00135463	0	0	0
G	33882	Microbacterium	0.00181921	0	0	0	0	0	0	0	0	0	0	0	0	0	0	0	0.00135463	0	0	0
S	2707006	Microbacterium paulum	0	0	0	0	0	0	0	0	0	0	0	0	0	0	0	0	0.00135463	0.0532481	0	0
G1	2609290	unclassified Microbacterium	0.00181921	0	0	0	0	0	0	0	0	0	0	0	0	0	0	0	0	0	0	0
S	2766784	Microbacterium sp. Nx66	0.00181921	0.0172771	0	0	0	0	0	0	0	0	0	0	0	0	0	0	0	0	0	0
G	46352	Agrococcus	0	0	0	0	0	0	0.000586503	0	0	0	0	0	0	0	0	0	0	0	0	0
S	684552	Agrococcus carbonis	0	0	0	0	0	0	0.000586503	0.0140627	0	0	0	0	0	0	0	0	0	0	0	0
G	69578	Cryobacterium	0	0	0.00036489	0	0	0	0	0	0	0	0	0	0	0	0	0	0	0	0	0
S	41988	Cryobacterium psychrophilum	0	0	0.00036489	0.00470633	0	0	0	0	0	0	0	0	0	0	0	0	0	0	0	0
F	85021	Intrasporangiaceae	0	0	0.000729781	0	0	0	0	0	0	0	0	0	0	0	0	0	0	0	0	0
G	53457	Janibacter	0	0	0.000729781	0.00470633	0	0	0	0	0	0	0	0	0	0	0	0	0	0	0	0
S	364298	Janibacter hoylei	0	0	0.00036489	0	0	0	0	0	0	0	0	0	0	0	0	0	0	0	0	0
S1	1210046	Janibacter hoylei PVAS-1	0	0	0.00036489	0.00470633	0	0	0	0	0	0	0	0	0	0	0	0	0	0	0	0
F	85019	Brevibacteriaceae	0.00363841	0	0	0	0	0	0	0	0	0	0	0	0	0	0	0	0	0	0	0
G	1696	Brevibacterium	0.00363841	0	0	0	0	0	0	0	0	0	0	0	0	0	0	0	0	0	0	0
S	1496080	Brevibacterium pigmentatum	0.00181921	0.0172771	0	0	0	0	0	0	0	0	0	0	0	0	0	0	0	0	0	0
S	1631743	Brevibacterium ihuae	0.00181921	0.0172771	0	0	0	0	0	0	0	0	0	0	0	0	0	0	0	0	0	0
O	85009	Propionibacteriales	0.00545762	0	0.00547335	0	0.00369058	0	0.00234601	0	0.00419974	0	0.00562452	0	0.0388878	0	0.0061438	0	0.00541851	0	0	0
F	31957	Propionibacteriaceae	0.00545762	0	0.00437868	0	0.00369058	0	0.00234601	0	0.00209987	0	0.00432655	0	0.0388878	0	0.0061438	0	0.00541851	0	0	0
G	1912216	Cutibacterium	0.00545762	0	0.00437868	0.00470633	0.00369058	0	0.00234601	0	0.00209987	0	0.00346124	0	0.0388878	0	0.00351074	0	0.00541851	0	0	0
S	1747	Cutibacterium acnes	0.00545762	0.0518314	0.00401379	0.0517696	0	0	0.00117301	0.0281254	0	0	0.00346124	0.142146	0.0388878	0.578035	0.00263306	0.148075	0.00406388	0.159744	0	0
S1	267747	Cutibacterium acnes KPA171202	0	0	0	0	0	0	0	0	0	0	0.00086531	0.0473821	0	0	0	0	0	0	0	0
S1	1734925	Cutibacterium acnes subsp. acnes	0	0	0	0	0	0	0	0	0	0	0	0	0.0194439	0	0	0	0	0	0	0
S2	1114967	Cutibacterium acnes TypeIA2 P.acn17	0	0	0	0	0	0	0	0	0	0	0	0	0.0194439	0.578035	0	0	0	0	0	0
S	1574624	Cutibacterium namnetense	0	0	0	0	0.00369058	0.0366838	0	0	0.00209987	0.0446628	0	0	0	0	0.000877686	0.0493583	0.00135463	0.0532481	0	0
S	33011	Cutibacterium granulosum	0	0	0	0	0	0	0.000586503	0.0140627	0	0	0	0	0	0	0	0	0	0	0	0
S	33010	Cutibacterium avidum	0	0	0	0	0	0	0.000586503	0.0140627	0	0	0	0	0	0	0	0	0	0	0	0
G	72763	Tessaracoccus	0	0	0	0	0	0	0	0	0	0	0	0	0	0	0.00263306	0	0	0	0	0
S	2161816	Tessaracoccus timonensis	0	0	0	0	0	0	0	0	0	0	0	0	0	0	0.00175537	0.0987167	0	0	0	0
S	1522311	Tessaracoccus massiliensis	0	0	0	0	0	0	0	0	0	0	0	0	0	0	0.000877686	0.0493583	0	0	0	0
G	29404	Microlunatus	0	0	0	0	0	0	0	0	0	0	0.00086531	0	0	0	0	0	0	0	0	0
S	546874	Microlunatus sagamiharensis	0	0	0	0	0	0	0	0	0	0	0.00086531	0.0473821	0	0	0	0	0	0	0	0
F	85015	Nocardioidaceae	0	0	0.00109467	0	0	0	0	0	0.00209987	0	0.00129797	0	0	0	0	0	0	0	0	0
G	1839	Nocardioides	0	0	0.000729781	0	0	0	0	0	0	0	0.00129797	0	0	0	0	0	0	0	0	0
S	2607660	Nocardioides humilatus	0	0	0	0	0	0	0	0	0	0	0.000432655	0.0236911	0	0	0	0	0	0	0	0
S	1926648	Nocardioides litoris	0	0	0	0	0	0	0	0	0	0	0.000432655	0.0236911	0	0	0	0	0	0	0	0
S	160826	Nocardioides aquaticus	0	0	0	0	0	0	0	0	0	0	0.000432655	0.0236911	0	0	0	0	0	0	0	0
S	2773426	Nocardioides malaquae	0	0	0.00036489	0.00470633	0	0	0	0	0	0	0	0	0	0	0	0	0	0	0	0
S	433659	Nocardioides mesophilus	0	0	0.00036489	0.00470633	0	0	0	0	0	0	0	0	0	0	0	0	0	0	0	0
G	86795	Marmoricola	0	0	0	0	0	0	0	0	0.00209987	0	0	0	0	0	0	0	0	0	0	0
S	86796	Marmoricola aurantiacus	0	0	0	0	0	0	0	0	0.00209987	0.0446628	0	0	0	0	0	0	0	0	0	0
G	1784839	Tenggerimyces	0	0	0.00036489	0	0	0	0	0	0	0	0	0	0	0	0	0	0	0	0	0
S	1708749	Tenggerimyces flavus	0	0	0.00036489	0.00470633	0	0	0	0	0	0	0	0	0	0	0	0	0	0	0	0
O	1643682	Geodermatophilales	0	0	0.00036489	0	0	0	0	0	0	0	0.00129797	0	0.174995	0	0	0	0	0	0	0
F	85030	Geodermatophilaceae	0	0	0.00036489	0	0	0	0	0	0	0	0.00129797	0	0.174995	0	0	0	0	0	0	0
G	88138	Modestobacter	0	0	0.00036489	0	0	0	0	0	0	0	0.00129797	0	0.174995	0	0	0	0	0	0	0
S	2732864	Modestobacter italicus	0	0	0	0	0	0	0	0	0	0	0.00129797	0.0710732	0.174995	5.20231	0	0	0	0	0	0
S	1608614	Modestobacter muralis	0	0	0.00036489	0.00470633	0	0	0	0	0	0	0	0	0	0	0	0	0	0	0	0
O	2037	Actinomycetales	0	0	0.00109467	0	0	0	0.000586503	0	0	0	0.00086531	0	0	0	0.00175537	0	0	0	0	0
F	2049	Actinomycetaceae	0	0	0.00109467	0	0	0	0.000586503	0	0	0	0.00086531	0	0	0	0.00175537	0	0	0	0	0
G	2529408	Schaalia	0	0	0.00109467	0	0	0	0	0	0	0	0.000432655	0	0	0	0.00175537	0	0	0	0	0
S	1660	Schaalia odontolytica	0	0	0.00109467	0.014119	0	0	0	0	0	0	0.000432655	0.0236911	0	0	0.00175537	0.0987167	0	0	0	0
G	1654	Actinomyces	0	0	0	0	0	0	0	0	0	0	0.000432655	0	0	0	0	0	0	0	0	0
S	1655	Actinomyces naeslundii	0	0	0	0	0	0	0	0	0	0	0.000432655	0.0236911	0	0	0	0	0	0	0	0
G	2739835	Peptidiphaga	0	0	0	0	0	0	0.000586503	0	0	0	0	0	0	0	0	0	0	0	0	0
S	2741497	Peptidiphaga gingivicola	0	0	0	0	0	0	0.000586503	0.0140627	0	0	0	0	0	0	0	0	0	0	0	0
O	85004	Bifidobacteriales	0	0	0.00036489	0	0	0	0	0	0	0	0	0	0	0	0	0	0.00135463	0	0.0109661	0
F	31953	Bifidobacteriaceae	0	0	0.00036489	0	0	0	0	0	0	0	0	0	0	0	0	0	0.00135463	0	0.0109661	0
G	1678	Bifidobacterium	0	0	0.00036489	0	0	0	0	0	0	0	0	0	0	0	0	0	0.00135463	0	0.0109661	0
S	1680	Bifidobacterium adolescentis	0	0	0	0	0	0	0	0	0	0	0	0	0	0	0	0	0	0	0.0109661	0.299401
S	28026	Bifidobacterium pseudocatenulatum	0	0	0	0	0	0	0	0	0	0	0	0	0	0	0	0	0.00135463	0.0532481	0	0
S	216816	Bifidobacterium longum	0	0	0.00036489	0	0	0	0	0	0	0	0	0	0	0	0	0	0	0	0	0
S1	1682	Bifidobacterium longum subsp. infantis	0	0	0.00036489	0	0	0	0	0	0	0	0	0	0	0	0	0	0	0	0	0
S2	565040	Bifidobacterium longum subsp. infantis 157F	0	0	0.00036489	0.00470633	0	0	0	0	0	0	0	0	0	0	0	0	0	0	0	0
O	85013	Frankiales	0	0	0	0	0	0	0	0	0.00209987	0	0	0	0.0194439	0	0	0	0	0	0	0
F	74712	Frankiaceae	0	0	0	0	0	0	0	0	0.00209987	0	0	0	0.0194439	0	0	0	0	0	0	0
G	1854	Frankia	0	0	0	0	0	0	0	0	0.00209987	0	0	0	0.0194439	0	0	0	0	0	0	0
S	1836972	Frankia canadensis	0	0	0	0	0	0	0	0	0.00209987	0.0446628	0	0	0.0194439	0.578035	0	0	0	0	0	0
C	84998	Coriobacteriia	0	0	0.00145956	0	0.00738116	0	0.00234601	0	0	0	0.000432655	0	0.0194439	0	0	0	0.00541851	0	0.0109661	0
O	84999	Coriobacteriales	0	0	0.00109467	0	0.00738116	0	0.00175951	0	0	0	0.000432655	0	0	0	0	0	0	0	0	0
F	84107	Coriobacteriaceae	0	0	0.000729781	0	0.00738116	0	0.00175951	0	0	0	0.000432655	0	0	0	0	0	0	0	0	0
G	102106	Collinsella	0	0	0.000729781	0	0.00738116	0	0.00175951	0	0	0	0.000432655	0	0	0	0	0	0	0	0	0
S	74426	Collinsella aerofaciens	0	0	0.000729781	0.00470633	0.00738116	0.0733676	0.00175951	0.0421882	0	0	0	0	0	0	0	0	0	0	0	0
S1	411903	Collinsella aerofaciens ATCC 25986	0	0	0.00036489	0.00470633	0	0	0	0	0	0	0	0	0	0	0	0	0	0	0	0
[truncated: 919 more rows]
