# Supplementary material for: Benchmarking microbial DNA enrichment protocols from human intestinal biopsies
Source: Front Genet. 2023 Apr 26;14:1184473. doi: 10.3389/fgene.2023.1184473 (PMC10169731; doi:10.3389/fgene.2023.1184473)
Supplement: Supplementary file 4 [file Table1.XLSX]

## Sheet: Table 1
Supplementary Table 1.	The number of reads obtained from the sequencing their matching database information
SampleID	Number of raw reads	Classified reads	Chordate reads	Artificial reads	Unclassified reads	Microbial reads	Bacterial reads	Viral reads	Fungal reads	Protozoan reads
AllPrep_DNA_1_1	27685195	27592332	27411322	0	92863	180886	163583	4	0	0
AllPrep_DNA_1_2	16798455	16657035	16511366	0	141420	145545	140163	4	0	0
AllPrep_DNA_1_3	17818989	17731586	17630734	0	87403	100758	93313	6	0	0
AllPrep_DNA_1_4	19259902	19192994	19127589	0	66908	65261	60661	1	0	0
AllPrep_DNA_1_5	22770514	22689744	22630834	0	80770	58771	50666	4	0	0
AllPrep_DNA_1_6	17540471	17453657	17398429	0	86814	55142	49081	15	0	0
AllPrep_DNA_1_7	21363476	21261129	21203909	0	102347	57101	51876	1	0	0
AllPrep_DNA_1_8	22357786	22246944	22166803	0	110842	79985	70491	3	0	0
AllPrep_DNA_1_9	28771455	28649848	28573659	0	121607	76013	68868	4	0	0
AllPrep_DNA_1_10	24724263	13247267	480010	0	11476996	12766613	12756529	913	0	0
NEBNext_Final_2_4	15843193	15756728	15274051	0	86465	482486	463115	37	0	0
NEBNext_Final_2_5	29788324	29562044	26897662	0	226280	2663772	2539835	92	0	0
NEBNext_Final_2_7	22338288	21973726	18701218	0	364562	3271687	3208883	189	0	0
NEBNext_Final_2_8	39839420	38382144	24657111	0	1457276	13721078	13489731	730	0	0
NEBNext_Final_2_9	27780424	27427321	25644873	0	353103	1781910	1739130	159	0	0
NEBNext_Final_2_10	31838263	30181294	13776427	0	1656969	16400568	16166051	851	0	0
HostZero_3_1	29429761	28009217	26199128	0	1420544	1807843	1783022	644	0	0
HostZero_3_2	29971173	29697175	29405389	0	273998	291202	281716	90	0	0
HostZero_3_3	23237695	22898884	22084247	0	338811	813483	801177	577	0	0
HostZero_3_4	38761407	38170993	37446640	0	590414	723346	711440	287	0	0
HostZero_3_7	11310706	10800242	9682846	0	510464	1115743	1113040	409	0	0
HostZero_3_8	18107705	17704911	16835142	0	402794	868849	863109	376	0	0
HostZero_3_9	15340651	14978887	13698457	0	361764	1278635	1274879	503	0	0
HostZero_3_10	10399591	10124949	9306419	0	274642	817483	814427	159	0	0
Molysis_4_1	22858474	22676597	22490741	0	181877	185694	171319	9	0	0
Molysis_4_2	19906713	19819314	19712499	0	87399	106701	94735	0	0	0
Molysis_4_3	19702037	19633925	19585724	0	68112	48076	43691	9	0	0
Molysis_4_4	23003353	22799137	22483953	0	204216	312931	284384	8	0	0
Molysis_4_5	27171958	27026116	26426770	0	145842	599124	565922	35	0	0
Molysis_4_6	26032038	25933870	25839829	0	98168	93857	85953	8	0	0
Molysis_4_7	14911395	14841383	14788822	0	70012	52462	47336	0	0	0
Molysis_4_8	7576419	7546856	7525623	0	29563	21173	18893	2	0	0
Molysis_4_9	5754076	5733615	5712098	0	20461	21478	20048	0	0	0
Molysis_4_10	8197235	8165853	8142763	0	31382	23044	20846	1	0	0
Qiagen_5_2	22449055	19606255	17176824	0	2842800	2429130	2317792	114	0	0
Qiagen_5_3	27654587	25218108	23902047	0	2436479	1315800	1198799	68	0	0
Qiagen_5_4	26203231	15164563	12095597	0	11038668	3066767	2987439	705	0	0
Qiagen_5_5	18347038	15795384	14885505	0	2551654	909632	871363	103	0	0
Qiagen_5_6	70015411	67007964	42175177	0	3007447	24832382	23096086	331	0	0
Qiagen_5_7	26398400	23496265	22753447	0	2902135	742438	678108	93	0	0
Qiagen_5_8	18636323	15028612	14463422	0	3607711	564986	540478	105	0	0
Qiagen_5_9	21783396	18149501	17239238	0	3633895	910009	861476	120	0	0
Qiagen_5_10	33182447	20356525	19200239	0	12825922	1155604	1087526	380	0	0
Total	1002860693	936390894	839344583	0	66469799	97015448	93746980	8149	0	0
