# Supplementary material for: Benchmarking microbial DNA enrichment protocols from human intestinal biopsies
Source: Front Genet. 2023 Apr 26;14:1184473. doi: 10.3389/fgene.2023.1184473 (PMC10169731; doi:10.3389/fgene.2023.1184473)
Supplement: Supplementary file 5 [file Table5.XLSX]

## Sheet: Sheet1
Supplementary Table 5. Assembly statistic of samples sequenced with or without AS approach.
Bacteria Name	N50 (Kbp)*	L50**	Largest contig (Kbp)	Length (Kbp)	Genome Fraction	Sample ID
Bacteroides	13	2	18.9	52.6	0	sample4
Bacteroides fragilis	11.5	6	16.2	165.5	0.029	sample4
Bacteroides thetaiotaomicron	13.6	1	13.6	18.6	0.001	sample4
Escherichia coli	6.7	2	12.1	35.1	0.006	sample4
Sulfolobus	4.2	1	4.2	4.2	0	sample4
Bacteroidales	25.8	1	25.8	49.7	0	sample4AS
Bacteroides	41.4	7	113.3	883.1	0	sample4AS
Bacteroides caccae	27.2	1	27.2	27.2	0	sample4AS
Bacteroides fragilis	42	27	200.6	3453.1	0.567	sample4AS
Bacteroides ovatus	3.1	1	3.1	3.1	0	sample4AS
Bacteroides thetaiotaomicron	13.5	8	40.4	326.3	0.04	sample4AS
Bacteroides uniformis	6.1	1	6.1	6.1	0.001	sample4AS
Cellular organisms	4.9	2	8.3	20.3	0	sample4AS
Escherichia coli	17.3	26	103.8	1417.3	0.176	sample4AS
Faecalibacterium	10.2	1	10.2	13.4	0	sample4AS
Jilunia	19.1	1	19.1	19.1	0	sample4AS
Parabacteroides merdae	47.4	1	47.4	50.4	0.001	sample4AS
Actinomycetes	1.2	1	1.2	1.2	0	sample5AS
Bacteroides thetaiotaomicron	5.7	1	5.7	5.7	0	sample5AS
Streptomyces turgidiscabies	2.2	1	2.2	2.2	0	sample5AS
Streptosporangium	2.9	1	2.9	2.9	0	sample5AS
Streptomyces	2.2	1	2.2	2.2	0	sample9
Actinomadura	1.7	1	1.7	1.7	0	sample9AS
Bacteria	3.4	1	3.4	3.4	0	sample9AS
Zobellia	2.6	1	2.6	2.6	0	sample1AS
*N50 (Kbp) - is the contig length such that using longer or equal length contigs produces half (50%) of the bases of the assembly.
**L50 - is the number of contigs larger than N50, i.e. The minimum number of contigs comprising 50% of the total assembly length.
